# Supplementary material for: Next generation sequencing for molecular diagnosis of neuromuscular diseases
Source: Acta Neuropathol. 2012 Apr 18;124(2):273–83. doi: 10.1007/s00401-012-0982-8 (PMC3400754; doi:10.1007/s00401-012-0982-8)
Supplement: Supplementary file 2 — Supplementary material 2 (XLS 118 kb) [file 401_2012_982_MOESM2_ESM.xls]

## Sheet: SupTable1
Supplementary Table 1: List of the 267 targeted neuromuscular disease genes and associated diseases
DISEASE CLASS	DISEASE NAME	OMIM No.	GENE NAME	CHROMOSOMAL LOCATION	INHERITANCE	TYPE OF MUTATION
1.Muscular dystrophies	Duchenne Muscular Dystrophy	310200	DMD	Xp21.2	XR	truncation, deletions, substitution mutation, frameshifts
1.Muscular dystrophies	Becker Muscular Dystrophy	300376	DMD	Xp21.2	XR	deletions, substitution, nonsense mutations
1.Muscular dystrophies	Emery-Dreifuss muscular dystrophy X-linked , type 1	310300	EMD	Xq28	XR	insertion, deletions, frameshifts
1.Muscular dystrophies	Emery-Dreifuss muscular dystrophy, X-linked , type 2	300696	FHL1	Xq27.2	XR	substitution mutation, frameshift
1.Muscular dystrophies	Emery-Dreifuss muscular dystrophy	181350	LMNA	1q21.2	AD	deletion, substitution mutations
1.Muscular dystrophies	Emery-Dreifuss Autosomal recessive	181350	LMNA	1q21.2	AR	substitution mutations
1.Muscular dystrophies	Emery-Dreifuss with nesprin-1 defect	612998	SYNE1	6q25	AD	substitution mutations, splice site mutation/premature stop
1.Muscular dystrophies	Emery-Dreifuss with nesprin-2 defect	612999	SYNE2	14q23	AD	substitution mutations
1.Muscular dystrophies	Generalized lipodystrophy, congenital, with muscular dystrophy type 4	613327	PTRF	17q21	AD	insertion, deletion/premature truncation, duplication truncation
1.Muscular dystrophies	Muscular dystrophy,Limb-Girdle, type 1A	159000	MYOT	5q31	AD	substitution mutations
1.Muscular dystrophies	Muscular dystrophy,Limb-Girdle, type 1B	159001	LMNA	1q21.2	AD	substitution mutations, premature truncation
1.Muscular dystrophies	Muscular dystrophy, Limb-Girdle, type 1C	607801	CAV3	3p25	AD	missense, substitution mutations, microdeletion
1.Muscular dystrophies	Muscular dystrophy, Limb-Girdle, type 2A	253600	CAPN3	15q15.1-q21.1	AR	nonsense,splice site, missense, frameshift, substitutions, deletion
1.Muscular dystrophies	Muscular dystrophy, Limb-Girdle, type 2B	253601	DYSF	2p13.3-p13.1	AR	substitution, missense mutations, deletions, insertions
1.Muscular dystrophies	Muscular dystrophy, Limb-Girdle, type 2C	253700	SGCG	13q12	AR	substitution mutations, deletions/missense mutation, insertions/missense mutation
1.Muscular dystrophies	Muscular dystrophy, Limb-Girdle, type 2D	608099	SGCA	17q12-q21.33	AR	substitution mutations
1.Muscular dystrophies	Muscular dystrophy, Limb-Girdle, type 2E	604286	SGCB	4q12	AR	nonsense, substitution mutations, deletion/protein truncation, insertion, duplication, duplication/premature truncation
1.Muscular dystrophies	Muscular dystrophy, Limb-Girdle, type 2F	601287	SGCD	5q33	AR	substitution mutations, deletion/premature truncation
1.Muscular dystrophies	Muscular dystrophy, Limb-Girdle, type 2G	601954	TCAP	17q12	AR	truncating mutation, deletion
1.Muscular dystrophies	Muscular dystrophy, Limb-Girdle, type 2H	254110	TRIM32	9q31-q34.1	AR	missense, substitution mutations, deletion/premature truncation
1.Muscular dystrophies	Muscular dystrophy-dystroglycanopathy type C5 (Limb-Girdle, type 2I)	607155	FKRP	19q13.3	AR	substitution mutations, insertions
1.Muscular dystrophies	Muscular dystrophy, Limb-Girdle, type 2J	608807	TTN	2q31	AR	deletion/insertion
1.Muscular dystrophies	Muscular dystrophy-dystroglycanopathy,type C4 (Limb-Girdle, type 2K)	609308	POMT1	9q34.1	AR	substitution mutation
1.Muscular dystrophies	Muscular dystrophy, Limb-Girdle, type 2L	611307	ANO5	11p14.3	AR	frameshift, substitution mutations
1.Muscular dystrophies	Muscular dystrophy-dystroglycanopathy,type C4 (Limb-Girdle, type 2M)	611588	FKTN	9q31	AR	substitution mutations,deletions, insertion
1.Muscular dystrophies	Muscular dystrophy-dystroglycanopathy,type C2 (Limb-Girdle, type 2N)	613158	POMT2	14q24.3	AR	substitution mutation
1.Muscular dystrophies	Muscular dystrophy-dystroglycanopathy type C3 (Limb-Girdle, type 2O)	613157	POMGNT1	1p34-p33	AR	substitution mutation
1.Muscular dystrophies	Muscular dystrophy, Limb-Girdle, type Q	613723	PLEC1	8q24	AR	deletion
1.Muscular dystrophies	Miyoshi muscular dystrophy 3	613319	ANO5	11p14.3	AR	substituion mutations
2. Congenital muscular dystrophies	Congenital muscular dystrophy, LMNA-related	613205	LMNA	1q21.2		substitution, missense mutations
2. Congenital muscular dystrophies	Congenital muscular dystrophy with merosin deficiency	607855	LAMA2	6q22-q23	AR	substitution, nonsense mutations, deletions, deletion/frameshift, splice site mutation/deletion, substitution/premature truncation
2. Congenital muscular dystrophies	Congenital muscular dystrophy-dystroglycanopathy, type A1 (Walker-Warburg syndrome or muscle-eye-brain disease POMT1-related)	236670	POMT1	9q34.1	AR	deletion/frameshift, insertion/frameshift, duplication/frameshift, substitution mutations
2. Congenital muscular dystrophies	Congenital muscular dystrophy-dystroglycanopathy, type A2 (Walker-Warburg syndrome or muscle-eye-brain disease POMT2-related)	613150	POMT2	14q24.3	AR	splicing, substitution mutations, deletion/premature stop codon
2. Congenital muscular dystrophies	Congenital muscular dystrophy-dystroglycanopathy, type A3 (Walker-Warburg syndrome or muscle-eye-brain disease POMGNT1-related)	253280	POMGNT1	1p34-p33	AR	splice site/deletion,deletions/premature truncations, substitution, missense, splice site mutations
2. Congenital muscular dystrophies	Muscular dystrophy-dystroglycanopathy (congenital with mental retardation), type B, 3	613161	POMGNT1	1p34-p33	AR	Missense, Nonsense & Frameshift
2. Congenital muscular dystrophies	Congenital muscular dystrophy-dystroglycanopathy, type A6	613154	LARGE	22q12.3-13.1	AR	deletion, frameshift,substitution mutation, substitution mutation
2. Congenital muscular dystrophies	Congenital muscular dystrophy-dystroglycanopathy, type B1 (with congenital mental retardation)	613155	POMT1	9q34.1	AR	substitution, splice site mutations
2. Congenital muscular dystrophies	Congenital muscular dystrophy-dystroglycanopathy, type B2 (with congenital mental retardation)	613156	POMT2	14q24.3	AR	substitution mutations, premature truncation
2. Congenital muscular dystrophies	Congenital muscular dystrophy-dystroglycanopathy, type B3 (with congenital mental retardation)	613151	POMGNT1	1p34-p33	AR	substitution, splice site mutations
2. Congenital muscular dystrophies	Congenital muscular dystrophy-dystroglycanopathy, type B5	606612	FKRP	19q13.3	AR	missense, nonsense, substitution mutations
2. Congenital muscular dystrophies	Congenital muscular dystrophy-dystroglycanopathy, type B6	608840	LARGE	22q12.3-13.1	AR	substitution,insertion/frameshift
2. Congenital muscular dystrophies	Muscle dystrophy dystroglycanopathy, congenital, type 4A, (Fukuyama congenital muscular dystrophy)	253800	FKTN	9q31	AR	transposonal insertion, deletions, insertions, nonsense, substitution mutations, frameshifts
2. Congenital muscular dystrophies	Muscle dystrophy dystroglycanopathy, congenital, congenital, type 4B	613152	FKTN	9q31	AR	substitution mutation and deletion
2. Congenital muscular dystrophies	Muscle dystrophy dystroglycanopathy, congenital, congenital, type 4C (limb-girdle)	611588	FKTN	9q31	AR	insertions, deletions, substitution mutations, frameshifts
2. Congenital muscular dystrophies	Walker-Warburg syndrome		FKTN	9q31	AR	substitution mutation, deletion
2. Congenital muscular dystrophies	Walker-Warburg syndrome		FKRP	19q13.3	AR	substitution mutation
2. Congenital muscular dystrophies	Muscle-eye-brain disease	613153	FKRP	19q13.3	AR	substitution mutation
2. Congenital muscular dystrophies	Rigid spine muscular dystrophy 1 (minicore myopathy, severe classic form; multiminicore disease, severe classic form; desmin-related myopathy with mallory bodies included)	602771	SEPN1	1p36-p35	AR	substitution mutations, deletion, stop codon mutation
2. Congenital muscular dystrophies	Ullrich syndrome	254090	COL6A1	21q22.3	AR	substitution mutations, deletions, frameshifts
2. Congenital muscular dystrophies	Ullrich syndrome	254090	COL6A1	21q22.3	AD	deletions, substitution mutations
2. Congenital muscular dystrophies	Ullrich syndrome	254090	COL6A2	21q22.3	AR	insertions,deletions, substitution,frameshift, splice site mutations
2. Congenital muscular dystrophies	Ullrich syndrome	254090	COL6A2	21q22.3	AD	deletions, substitution mutations
2. Congenital muscular dystrophies	Ullrich syndrome	254090	COL6A3	2q37	AR	nonsense,splice site mutations
2. Congenital muscular dystrophies	Ullrich syndrome	254090	COL6A3	2q37	AD	splice site mutation
2. Congenital muscular dystrophies	Bethlem myopathy	158810	COL6A1	21q22.3	AD	missense, substitution mutations,deletions
2. Congenital muscular dystrophies	Bethlem myopathy	158810	COL6A2	21q22.3	AD	missense, substitution mutations
2. Congenital muscular dystrophies	Bethlem myopathy	158810	COL6A3	21q22.3	AD	substitution mutations
2. Congenital muscular dystrophies	Myosclerosis	255600	COL6A2	21q22.3	AR	substitution mutation
2. Congenital muscular dystrophies	Congenital muscular dystrophy with integrin defect	613204	ITGA7	12q13	AR	insertion, frameshift deletions
3. Congenital myopathies	Nemaline myopathy1	609284	TPM3	1q22-q23	AD	substitutions
3. Congenital myopathies	Nemaline myopathy1		TPM3	1q22-q23	AR	deletion
3. Congenital myopathies	Nemaline myopathy2	256030	NEB	2q22	AR	deletions, duplication/insertion, substitution
3. Congenital myopathies	Nemaline myopathy3	161800	ACTA1	1q42.1	AD	substitutions
3. Congenital myopathies	Nemaline myopathy4	609285	TPM2	9p13.2-p13.1	AD	substitutions, deletions
3. Congenital myopathies	Nemaline myopathy5	605355	TNNT1	19q13.4	AR	transversion
3. Congenital myopathies	Nemaline myopathy7	610687	CFL2	14q12	AR	substituion mutations
3. Congenital myopathies	Myopathy, congenital, with fiber-type disproportion	255310	ACTA1	1q42.1	AD	substitution mutations
3. Congenital myopathies	Myopathy, congenital, with fiber-type disproportion		SEPN1	1p36-p35	AD	substitution mutation
3. Congenital myopathies	Myopathy congenital with cores		ACTA1	1q42.1	AD	substitution mutation
3. Congenital myopathies	Myopathy congenital with cores		TPM3	1q22-q23	AR	substituion mutations
3. Congenital myopathies	Myopathy, congenital, with excess of thin myophilaments	161800	ACTA1	1q42.1	AD	substitutions
3. Congenital myopathies	Myotubular myopathy	310400	MTM1	Xq28	XR	substitution, missense mutations, frameshifts,deletions, splice site mutations
3. Congenital myopathies	Centronuclear myopathy	160150	DNM2	19p13.2	AD	substitution mutations
3. Congenital myopathies	Centronuclear myopathy	255200	BIN1	2q14	AR	substitution mutations
3. Congenital myopathies	Centronuclear myopathy	160150	MTMR14	3p25.3	AD	substitution mutations
3. Congenital myopathies	Centronuclear myopathy		RYR1	19q13.1	AR	substitution mutation
3. Congenital myopathies	Central core disease (congenital neuromuscular disease with uniform type 1 fiber included)	117000	RYR1	19q13.1	AD	substitution mutations, deletions-insertions/substitution, deletion/insertion, deletion/premature truncation
3. Congenital myopathies	Central core disease, recessive (transient multiminicore myopathy)	117000	RYR1	19q13.1	AR	substitution mutations
3. Congenital myopathies	Multiminicore disease with external ophtalmopegia	255320	RYR1	19q13.1	AR	substitution, splice site mutations, insertion-transition/frameshift
3. Congenital myopathies	Myosin storage myopathy (Hyaline body myopathy,dominant)	608358	MYH7	14q12	AD	substitution mutation
3. Congenital myopathies	Cap myopathy	609285	TPM2	9p13.2-p13.1	AD	deletions, substitution mutations
3. Congenital myopathies	Cap myopathy	609284	TPM3	1q22-q23	AD	substitution mutations
3. Congenital myopathies	Cap myopathy	161800	ACTA1	1q42.1	AD	substitution mutation
3. Congenital myopathies	Myopathy, early onset with fatal cardiomyopathy	611705	TTN	2q31	AR	deletions
3. Congenital myopathies	Congenital lethal myopathy	612540	CNTN1	12q11-q12	AR	duplication
4. Distal myopathies	Distal recessive myopathy (Miyoshi myopathy)	254130	DYSF	2p13.3-p13.1	AR	substitution, missense mutations
4. Distal myopathies	Tibial muscular dystrophy (Udd myopathy)	600334	TTN	2q31	AD	deletion/insertion, substitution mutations
4. Distal myopathies	Inclusion body myopathy	600737	GNE	9p13.3	AR	missense, substitution mutations
4. Distal myopathies	Inclusion body myopathy 3	605637	MYH2	17p13.1	AD	substitution mutation
4. Distal myopathies	Nonaka myopathy, (distal, with rimmed vacuoles)	605820	GNE	9p13.3	AR	substitution mutations
4. Distal myopathies	Distal myopathy 1 (Laing distal myopathy)	160500	MYH7	14q12	AD	substitution mutations, deletions
4. Distal myopathies	Distal myopathy 2(with vocal cord and pharyngeal dysfunction)	606070	MATR3	5q31.2	AD	missense mutations
4. Distal myopathies	Distal myopathy with caveolin defect		CAV3	3p25	AD	substitution mutation
5. Other myopathies	Myofibrillar myopathy, alpha-B crystallin related	608810	CRYAB	11q22.3-q23.1	AD	deletion, substitution mutations
5. Other myopathies	Myofibrillar myopathy, desmin-related myopathy	601419	DES	2q35	AD	substitution mutations, frameshifts, deltions
5. Other myopathies	Myopathy myofibrillar, ZASP related	609452	LDB3	10q22.2-23.3	AD	substitution mutations
5. Other myopathies	Myotilinopathy	609200	MYOT	5q31	AD	substitution mutations
5. Other myopathies	Spheroid body myopathy	182920	MYOT	5q31	AD	substitution mutations
5. Other myopathies	Myofibrillar myopathy, filamin-C related	609524	FLNC	7q32	AD	substitution mutation, deletion
5. Other myopathies	Myofibrillar myopathy with BAG3 defect	612954	BAG3	10q25.2-q26.2	AD	substitution mutations
5. Other myopathies	Danon disease (Glycogen storage IIB)	300257	LAMP2	Xq24	XD	deletion/frameshift, insertion/frameshift, insertions, substitution mutations
5. Other myopathies	Myopathy with excessive autophagia	310440	VMA21	Xq28	XR
5. Other myopathies	Oculopharyngeal muscular dystrophy	164300	PABPN1	14q11.2-q13	AD	expansions, substitution mutation
5. Other myopathies	Hereditary myopathy with early respiratory failure (Edstrom myopathy)	603689	TTN	2q31	AD	substitution mutation
5. Other myopathies	Epidermolysis bullosa simplex associated with muscular dystrophy	226670	PLEC1	8p24	AR	deletions, insertion, deletion/frameshift, substitution
5. Other myopathies	Muscle hypertrophy		MSTN	2q32.2	AR	splice site mutation
5. Other myopathies	Fibrodysplasia ossificans progressiva	135100	ACVR1	2q23-q24	AD	substitution mutation
5. Other myopathies	Hyperckemia, idiopathic	123320	CAV3	3p25	AD	substitution mutation, missense mutation
5. Other myopathies	X-linked myopathy with postural muscle atrophy	300696	FHL1	Xq27.2	XR	substitution mutations, insertions, premature truncation
5. Other myopathies	Reducing body myopathy	300717-300718	FHL1	Xq27.2	XL-D	substitution mutations, deletions
5. Other myopathies	Scapuloperoneal myopathy	300695	FHL1	Xq27.2	XD	substitution mutation
5. Other myopathies	Inclusion body myopathy associated with Paget disease of bone and frontotemporal dementia	167320	VCP	9p13-p12	AD	substitution mutations
5. Other myopathies	Myopathy with exercise intolerance, Swedish type	255125	ISCU	12q24.1	AR	intronic transversion/stop codon mutation, substitution mutation
5. Other myopathies	SCAD deficiency	201470	ACADS	12q22-qter	AR	substitution mutations, deletion
5. Other myopathies	Stuve-Widemann syndrome/Schwartz-Jampel type 2 syndrome	601559	LIFR	5p13.1	AR	insertion/premature stop, deletion/premature stop
5. Other myopathies	Hypertrophic cardiomyopathy	115197	MYBPC2	19q13.33		frameshift deletion/protein truncation
5. Other myopathies	Congenital insensitivity to pain with anhidrosis	256800	NTRK1	1q21-q22	AR	deletion/premature truncation, deletion, substitution, nonsense, missense mutations
5. Other myopathies	Cerebellar ataxia		PLEKHG4	16q22.1	AD	transition mutation
5. Other myopathies	Waardenburg-Shah syndrome, type 4C	613266	SOX10	22q13	AD	deletion/insertion, deletions, missense, truncating mutations
5. Other myopathies	Waardenburg-Shah syndrome, type 2E	611584	SOX10	22q13	AD	truncating, substitution mutations
5. Other myopathies	Peripheral demyelinating neuropathy, central desmyelination, Wanderburg syndrome and Hirschsprung disease	609136	SOX10	22q13	AD	deletions/premature truncation, truncating, substitution mutations
5. Other myopathies	X-linked infantile spinal muscular atrophy	301830	UBA1	Xp11.23	X-LINKED -(probably multiple loci)	substitution mutations
5. Other myopathies	Adrenoleukodystrophy	300100	ABCD1	Xq28	X-LINKED	deletions, substitutions, missense, nonsense,fraeshift, splice mutations
5. Other myopathies	Leukodystrophy hypomyelinating 4	612233	HSPD1	2q33.1	AR	substitution mutation
5. Other myopathies	Chanarin-Dorfman syndrome	275630	ABHD5	3p21	AR	splice mutation
5. Other myopathies	Multiple acyl-co dehydrogenase deficiency, MADD (glutaric aciduria IIa)	231680	ETFA	15q23-q25	AR	substitution mutations, deletions
5. Other myopathies	Multiple acyl-co dehydrogenase deficiency, MADD (glutaric aciduria IIb)	231680	ETFB	19q13.3	AR	substitution mutations, deletions
5. Other myopathies	Multiple acyl-co dehydrogenase deficiency, MADD (glutaric aciduria IIc)	231680	ETFDH	4q32-qter	AR	transition, deletion/framshift, substitution mutations
5. Other myopathies	VLCAD deficiency	201475	ACADVL	17p13	AR	deletions, missense, fraeshift, mutations
5. Other myopathies	Scapuloperoneal myopathy, MYH7 related	181430	MYH7	14q12	AD	substitution mutations
5. Other myopathies			RYR1	19q13.1
6. Myotonic syndromes	Myotonic, dystrophy (Steinert)	160900	DMPK	19q13.2-q13.3	AD	expansion
6. Myotonic syndromes	Myotonic dystrophy type 2	602668	CNBP	3q13.3q24	AD	expansion
6. Myotonic syndromes	Rippling muscle disease	606072	CAV3	3p25	AD	missense, substitution mutations
6. Myotonic syndromes	Rippling muscle disease	606072	CAV3	3p25	AR	substitution mutations
6. Myotonic syndromes	Schwartz-Jampel syndrome	255800	HSPG2	1p36.1	AR	frameshift/protein truncation, truncating mutations, exon fusion mutations, deletions
6. Myotonic syndromes	Brody disease	601003	ATP2A1	16p12	AR (AD in one family)	substitutions, splice mutations, deletions
7. Ion channel muscle diseases	Myotonia congenita (Thomsen)	160800	CLCN1	7q35	AD	substitution mutations
7. Ion channel muscle diseases	Myotonia (Becker)	255700	CLCN1	7q35	AR	substitution mutations, insertions, deletions
7. Ion channel muscle diseases	Normokalemic periodic paralysis type	170600	SCN4A	17q23.1-q25.3	AD	substitution mutations
7. Ion channel muscle diseases	Hypokalemic periodic paralysis type	170500	SCN4A	17q23.1-q25.3	AD	substitution mutations
7. Ion channel muscle diseases	Hypokalemic periodic paralysis type 2	613345	SCN4A	17q23.1-q25.3	AD	substitution mutations
7. Ion channel muscle diseases	Paramyotonia congenita of Von Eulenburg	168300	SCN4A	17q23.1-q25.3	AD	substitution mutations
7. Ion channel muscle diseases	Potassium aggravated myotonia		SCN4A	17q23.1-q25.3	AD	substitution mutations
7. Ion channel muscle diseases	Hypokalaemic periodic paralysis type 1	170400	CACNA1S	1q32	AD	substitution mutations
7. Ion channel muscle diseases	Episodic ataxia type-2	108500	CACNA1A	19p13	AD	frameshifts, splice site, deletions, duplications
7. Ion channel muscle diseases	Hypokalemic periodic paralysis type 3		KCNE3	11q13-q14	AD	substitution mutations
7. Ion channel muscle diseases	Hypokalemic periodic paralysis type 3		KCNE3	11q13-q14	AD	substitution mutations
7. Ion channel muscle diseases	Periodic paralysis, potassium-sensitive cardiodysrhythmic Andersen-Tawil syndrome (Long QT syndrome 7)	170390	KCNJ2	17q23.1-24.2	AD	substitution, missense mutations, deletions
7. Ion channel muscle diseases	Jervell and Lange-Nielsen cardioauditory syndrome 1	220400	KCNQ1	11p15.5	AR	deletion-insertion/premature stop, deletions/premature stop, insertion/premature stop, substitution, missense mutations
7. Ion channel muscle diseases	Jervell and Lange-Nielsen cardioauditory syndrome 2	612347	KCNE1	21q22.1-q22.2	AR	substitution mutations
8. Malignant hyperthermia	Malignant hyperthermia susceptibility 1	145600	RYR1	19q13.1	AD	substitution mutations
8. Malignant hyperthermia	Malignant hyperthermia susceptibility 5	601887	CACNA1S	1q32	AD	substitution mutation
8. Malignant hyperthermia	Susceptibility to thyrotoxic periodic paralysis	188580	CACNA1S	1q32	AD	polymorphisms
9. Metabolic myopathies	Glycogen storage disease Type II (Pompe), infantile form	232300	GAA	17q25.2-q25.3	AR	substitution mutations, deletions
9. Metabolic myopathies	Glycogen storage disease Type II (Pompe), adult form	232300	GAA	17q25.2-q25.3	AR	substitution mutations, deletions
9. Metabolic myopathies	Glycogen storage disease type IIIa	232400	AGL	1p21	AR	insertions,deletions, substitution mutations
9. Metabolic myopathies	Glycogen storage disease type IV	232500	GBE1	3p12	AR	substitution mutations, deletions, insertion/premature truncation, frameshift
9. Metabolic myopathies	Glycogen storage disease Type V (McArdle)	232600	PYGM	11q13	AR	substitution, nonsense, missense, splice site mutations, deletions
9. Metabolic myopathies	Glycogen storage disease Type VII (Tarui)	232800	PFKM	12q13.3	AR	expansion
9. Metabolic myopathies	Glycogen storage disease type 0	611556	GYS1	19q13.3	AR	stop codon mutation
9. Metabolic myopathies	Glycogen storage disease of heart, lethal congenital	261740	PRKAG2	7q36	AD	substitution mutation
9. Metabolic myopathies	Phosphoglycerate kinase deficiency	300653	PGK1	Xq13	XR	substitution, splice site mutations, deletions
9. Metabolic myopathies	Glycogen storage X (phosphoglycerate mutase deficiency)	261670	PGAM2	7p13-p12.3	AR	substitution mutations
9. Metabolic myopathies	Glycogen storage disease XI (Lactate dehydrogenase-A deficiency)	612933	LDHA	11p15.4	AR	deletion/premature truncation, substitution mutation
9. Metabolic myopathies	Glycogen disease XIII	612932	ENO3	17pter-p12	AD	substitution mutations
9. Metabolic myopathies	Carnitine palmitoyl-transferase II deficiency, infantile (with hypoketonic hypoglycemia and cardiomyopathy)	255110	CPT2	1p32	AR	substituion mutations
9. Metabolic myopathies	Carnitine palmitoyl-transferase II deficiency, adult onset	600649	CPT2	1p32	AR	substitution mutations, deletions
9. Metabolic myopathies	Carnitine palmitoyl-transferase II deficiency, lethal neonatal	608836	CPT2	1p32	AR	insertion/deletion, substitution, splice site mutations
10. Hereditary cardiomyopathies	Familial hypertrophic cardiomyopathy, 1	192600	MYH7	14q12	AD	substitution, missense mutations, deletion
10. Hereditary cardiomyopathies	Familial hypertrophic cardiomyopathy, 2	115195	TNNT2	1q32	AD	substitution, missense mutations
10. Hereditary cardiomyopathies	Familial hypertrophic cardiomyopathy, 3	115196	TPM1	15q22.1	AD	substitution mutations
10. Hereditary cardiomyopathies	Familial hypertrophic cardiomyopathy, 6 (with Wolff-Parkinson -whyte syndrome)	600858	PRKAG2	7q36	AD	missense, substitution mutations, insertion
10. Hereditary cardiomyopathies	Familial hypertrophic cardiomyopathy, 7	613690	TNNI3	19q13.4	AD	missense, substitution mutations, deletion
10. Hereditary cardiomyopathies	Familial hypertrophic cardiomyopathy, 8	608751	MYL3	3p	AD	substitution mutations
10. Hereditary cardiomyopathies	Familial hypertrophic cardiomyopathy, 9	613765	TTN	2q31	AD	substitution mutation
10. Hereditary cardiomyopathies	Familial hypertrophic cardiomyopathy, 10	608758	MYL2	12q23-q24.3	AD	substitution mutations
10. Hereditary cardiomyopathies	Familial hypertrophic cardiomyopathy, 11	612098	ACTC1	15q11-q14	AD	substitution mutation
10. Hereditary cardiomyopathies	Familial hypertrophic cardiomyopathy, 12	612124	CSRP3	11p15.1	AD	substitution mutation
10. Hereditary cardiomyopathies	Familial hypertrophic cardiomyopathy, 13	613243	TNNC1	3p21.3-14.3	AD	substitution mutations
10. Hereditary cardiomyopathies	Familial hypertrophic cardiomyopathy, 14	613251	MYH6	14q12	AD	substitution mutations
10. Hereditary cardiomyopathies	Familial hypertrophic cardiomyopathy 15	613255	VCL	10q22.1-q23		substitution mutations
10. Hereditary cardiomyopathies	Hypertrophic cardiomyopathy	192600	MYLK2	20q13.3	AD	substitution mutations
10. Hereditary cardiomyopathies	Hypertrophic cardiomyopathy	192600	CAV3	3p25	AD	substitution mutations
10. Hereditary cardiomyopathies	Hypertrophic cardiomyopathy, early-onset fatal		COX15	10q24	AR	deletion, substitution mutations
10. Hereditary cardiomyopathies	Dilated cardiomyopathy, 1A	115200	LMNA	1q21.2	AD	substitution mutations, insertion
10. Hereditary cardiomyopathies	Dilated cardiomyopathy, 1AA	612158	ACTN2	1q42-q43	AD	substitution mutation
10. Hereditary cardiomyopathies	Dilated cardiomyopathy, 1C with left ventricular noncompaction	601493	LDB3	10q22.2-23.3	AD	substitution mutations
10. Hereditary cardiomyopathies	Dilated cardiomyopathy, 1D	601494	TNNT2	1q32	AD	substitution mutations,deletion
10. Hereditary cardiomyopathies	Dilated cardiomyopathy, 1E with conduction disorder and arrythmia	601154	SCN5A	3p21	AD	substitution mutations, insertion/premature truncation
10. Hereditary cardiomyopathies	Dilated cardiomyopathy, 1G	604145	TTN	2q31	AD	insertion/protein truncation, missense, substitution, nonsense mutations
10. Hereditary cardiomyopathies	Dilated cardiomyopathy, 1I	604765	DES	2q35	AD	substitution mutation
10. Hereditary cardiomyopathies	Dilated cardiomyopathy, 1J	605362	EYA4	6q23	AD	deletion/frameshift
10. Hereditary cardiomyopathies	Dilated cardiomyopathy, 1L	606685	SGCD	5q33	AD	deletion, deletion/premature truncation, substitution mutations
10. Hereditary cardiomyopathies	Dilated cardiomyopathy, 1M	607482	CSRP3	11p15.1	AD	missense, substitution mitations
10. Hereditary cardiomyopathies	Dilated cardiomyopathy, 1N	607487	TCAP	17q12	AD	substitution mutation
10. Hereditary cardiomyopathies	Dilated cardiomyopathy, 1O	608569	ABCC9	12p12.1	AD	insertion/deletion, substitution mutations
10. Hereditary cardiomyopathies	Dilated cardiomyopathy, 1P	609909	PLN	6q22.1	AD	substitution mutations, deletion
10. Hereditary cardiomyopathies	Dilated cardiomyopathy, 1R	613424	ACTC1	15q11-q14	AD	missense mutations
10. Hereditary cardiomyopathies	Dilated cardiomyopathy, 1S	613426	MYH7	14q12	AD	substitution, missense mutations
10. Hereditary cardiomyopathies	Dilated cardiomyopathy, 1T	613740	TMPO	12q22	AD	substitution mutation
10. Hereditary cardiomyopathies	Dilated cardiomyopathy, 1W	611407	VCL	10q22.1-q23	AD	deletion
10. Hereditary cardiomyopathies	Dilated cardiomyopathy, 1Y	611878	TPM1	15q22.1	AD	substitution mutation
10. Hereditary cardiomyopathies	Dilated cardiomyopathy, 1Z	611879	TNNC1	3p21.3-14.3	AD	substitution mutation
10. Hereditary cardiomyopathies	Dilated cardiomyopathy 1X, due to fukutin defect	611615	FKTN	9p31	AR	retrotransposon insertion, substitution mutation
10. Hereditary cardiomyopathies	Dilated cardiomyopathy 2A	611880	TNNI3	19q13.4	AR	substitution mutation
10. Hereditary cardiomyopathies	Dilated cardiomyopathy 3A	300069	TAZ	Xq28	XR	deletion/premature stop
10. Hereditary cardiomyopathies	Dilated cardiomyopathy IIIB, due to dystrophin defect	302045	DMD	Xp21.2	XR	substitution mutations, deletions, splice site mutations
10. Hereditary cardiomyopathies	Dilated cardiomyopathy due to laminin-alpha4 defect		LAMA4	6q21	AD	nonsense,missense mutations
10. Hereditary cardiomyopathies	Dilated cardiomyopathy due to integrin-linked kinase defect		ILK	11p15.5-p15.4	AD	point mutations
10. Hereditary cardiomyopathies	Dilated cardiomyopathy due to myopalladin defect		MYPN	10q21.3	AD	substitution mutations
10. Hereditary cardiomyopathies	Dilated cardiomyopathy 1DD	613172	RBM20	10q25.2	AD	substitution mutations
10. Hereditary cardiomyopathies	Dilated cardiomyopathy due to cardiac ankyrin repeat protein defect		ANKRD1	10q23.31	AD	missense mutations
10. Hereditary cardiomyopathies	Dilated cardiomyopathy 1FF	613286	TNNI3	19q13.4	AD	substitution mutations
10. Hereditary cardiomyopathies	Dilated cardiomyopathy 1EE	613252	MYH6	14q12	AD	substitution mutations
10. Hereditary cardiomyopathies	Dilated cardiomyopathy with woolly hair and keratoderma	605676	DSP	6p24	AR	deletion
10. Hereditary cardiomyopathies	Restrictive cardiomyopathy, 1	115210	TNNI3	19q13.4	AD	substitution mutations
10. Hereditary cardiomyopathies	Cardioskeletal myopathy with neutropenia and abnormal mitochondria (Barth syndrome)	302060	TAZ	Xq28	XR	insertion/premature stop, substitution, splicing, missense mutations, deletion
10. Hereditary cardiomyopathies	Noncompaction of left ventricular myocardium with congenital heart defects	604169	DTNA	18q12.1-q12.2	AD	substitution mutation
10. Hereditary cardiomyopathies	Cardiovalvular dysplasia, X-linked (Myxomatous valvular dystrophy)	314400	FLNA	Xq28	XR	substitution mutations, deletions
10. Hereditary cardiomyopathies	Arrhythmogenic right ventricular dysplasia, 1	107970	TGFB3	14q24	AD	transition mutations
10. Hereditary cardiomyopathies	Arrhythmogenic right ventricular dysplasia, 2	600996	RYR2	1q42.1-q43	AD	missense mutations
10. Hereditary cardiomyopathies	Arrhythmogenic right ventricular dysplasia, 5	604400	TMEM43	3p25	AD	substitution mutation
10. Hereditary cardiomyopathies	Arrhythmogenic right ventricular dysplasia, 8	607450	DSP	6p24	AD	substitution, missense mutations
10. Hereditary cardiomyopathies	Arrhythmogenic right ventricular dysplasia, 9	609040	PKP2	12p11	AD	splice site, stop codon mutations
10. Hereditary cardiomyopathies	Arrhythmogenic right ventricular dysplasia, 10	610193	DSG2	18q12.1-q12.2	AD	substitution mutations
10. Hereditary cardiomyopathies	Arrhythmogenic right ventricular dysplasia, 11	610476	DSC2	18q12.1	AD	insertion, deletion, splice site mutation
10. Hereditary cardiomyopathies	Arrhythmogenic right ventricular dysplasia, 12	611528	JUP	17q21	AD	insertion
10. Hereditary cardiomyopathies	Ventricular tachycardia, catecholaminergic polymorphic	604772	RYR2	1q42.1-q43	AD	missense, substitution mutations
10. Hereditary cardiomyopathies	Ventricular tachycardia, catecholaminergic polymorphic, recessive	611938	CASQ2	1p13.3-p11	AR	missense mutations, deletions
10. Hereditary cardiomyopathies	Naxos disease	601214	JUP	17q21	AR	deletion/frameshift
10. Hereditary cardiomyopathies	Long QT syndrome 1 (Romano-Ward syndrome)	192500	KCNQ1	11p15.5	AD	deletions, substitution, missense, splice site mutations, substitution/premature truncation
10. Hereditary cardiomyopathies	Long QT syndrome 2	613688	KCNH2	7q35-q36	AD	substitution mutations, deletions
10. Hereditary cardiomyopathies	Long QT syndrome 3	603830	SCN5A	3p21	AD	deletion, insertion, substitution, missense mutations
10. Hereditary cardiomyopathies	Long QT syndrome 4	600919	ANK2	4q25-q27	AD	substitution mutations
10. Hereditary cardiomyopathies	Long QT syndrome 5	613695	KCNE1	21q22.1-q22.2	AD	substitution mutations
10. Hereditary cardiomyopathies	Long QT syndrome 6	613693	KCNE2	22q22.1	AD	substitution mutations
10. Hereditary cardiomyopathies	Long QT syndrome 8 (Timothy syndrome)	601005	CACNA1C	12p13.3	AD	substitution mutations
10. Hereditary cardiomyopathies	Long QT syndrome 9	611818	CAV3	3p25	AD	missense mutations
10. Hereditary cardiomyopathies	Short QT syndrome 1	609620	KCNH2	7q35-q36	AD	substitution mutations
10. Hereditary cardiomyopathies	Short QT syndrome 2	609621	KCNQ1	11p15.5	AD	substitution mutation
10. Hereditary cardiomyopathies	Short QT syndrome 3	609622	KCNJ2	17q23.1-24.2	AD	substitution mutation
10. Hereditary cardiomyopathies	Atrial fibrillation, 3	607554	KCNQ1	11p15.5	AD	substitution mutation
10. Hereditary cardiomyopathies	Atrial fibrillation, 4	611493	KCNE2	22q22.1	AD	missense mutations
10. Hereditary cardiomyopathies	Atrial fibrillation, 6	612201	NNPPA	1p36.2	AD	deletion/fusion protein generation
10. Hereditary cardiomyopathies	Atrial fibrillation, 7	612240	KCNA5	12p13	AD	subsitution mutations
10. Hereditary cardiomyopathies	Atrial fibrillation	614049	GJA5	1q21.1	AD	substitution mutation
10. Hereditary cardiomyopathies	Atrial standstill		GJA5	1q21.1	AD	substitution mutation
10. Hereditary cardiomyopathies	Atrial standstill	614022	SCN5A	3p21	AD	substitution mutation
10. Hereditary cardiomyopathies	Brugada syndrome 2	611777	GPD1L	3p22.3	AD	substitution mutations
10. Hereditary cardiomyopathies	Brugada syndrome 3	611875	CACNA1C	12p13.3	AD	substitution mutations
10. Hereditary cardiomyopathies	Brugada syndrome 4	611876	CACNB2	10p12	AD	missense mutation
10. Hereditary cardiomyopathies	Brugada syndrome 6	613119	KCNE3	11q13-q14	AD	substitution mutation
10. Hereditary cardiomyopathies	Sick sinus syndrome	163800	HCN4	15q24-q25	AD	missense, substitution mutations, deletion/frameshift
10. Hereditary cardiomyopathies	Sick sinus syndrome	608567	SCN5A	3p21	AR	substitution mutations
11. Congenital myasthenic syndromes	Slow channel syndromes	601462	CHRNA1	2q24-q32	AD	substitution mutations
11. Congenital myasthenic syndromes	Slow channel syndromes	601462	CHRNB1	17p12-p11	AD	substitution mutations
11. Congenital myasthenic syndromes	Slow channel syndromes	601462	CHRND	2q33-q34	AD	substitution mutations
11. Congenital myasthenic syndromes	Slow channel syndromes	601462	CHRNE	17p13-p12	AD	substitution mutations
11. Congenital myasthenic syndromes	Slow channel syndromes	601462	CHRNE	17p13-p12	AR	substitution mutations
11. Congenital myasthenic syndromes	Fast channel syndrome	608930	CHRNA1	2q24-q32	AR	substitution and null mutations
11. Congenital myasthenic syndromes	Fast channel syndrome	608930	CHRND	2q33-q34	AR	substitution mutation and deletion
11. Congenital myasthenic syndromes	Fast channel syndrome	608930	CHRNE	17p13-p12	AD	null mutations
11. Congenital myasthenic syndromes	Fast channel syndrome	608930	CHRNE	17p13-p12	AR	null mutations
11. Congenital myasthenic syndromes	Congenital mystenic syndrome with acetylcholine receptor deficiency	608931	CHRNB1	17p12-p11	AR	deletions
11. Congenital myasthenic syndromes	Congenital mystenic syndrome with acetylcholine receptor deficiency	608931	CHRNE	17p13-p12	AR	substitution, transition mutations, deletions, insertions
11. Congenital myasthenic syndromes	Congenital myasthenic syndrome with rapsyn deficiency	608931	RAPSN	11p11.2-p11.1	AR	substitution mustations
11. Congenital myasthenic syndromes	Congenital myasthenic syndrome with choline acetyltransferase deficiency	254210	CHAT	10q11.2	AR	missense, substitution mutations
11. Congenital myasthenic syndromes	End-plate acetylcholin-esterase deficiency(Congenital myasthenic syndrome Engel type)	603034	COLQ	3p25	AR	deletion, splice site, substitution mutations,frameshifts
11. Congenital myasthenic syndromes	Congenital myasthenic syndrome with MuSK deficiency	608931	MUSK	9q31.3-32	AR	substitution mutations, insertion/frameshift
11. Congenital myasthenic syndromes	Familial limb-girdle myasthenia	254300	DOK7	4p16.2	AR	frameshift,nonsense, splice site, missense mutations, deletions
11. Congenital myasthenic syndromes	Myasthenic syndrome due to mutation in SCN4A		SCN4A	17q23.1-q25.3	AR	substitution mutation
11. Congenital myasthenic syndromes	Escobar syndrome (multiple pterygium syndrome)	265000	CHRNG	2q33.34	AR	substitution, nonsense mutations
12. Spinal muscular atrophies	Spinal muscular atrophy , type I (Werdnig-Hoffman )	253300	SMN1	5q12.2-13.3	AR	duplication/premature truncation, deletion/premature stop, missense, substitution mutations, frameshift deletion
12. Spinal muscular atrophies	Spinal muscular atrophy, type II (intermediate)	253550	SMN1	5q12.2-13.3	AR	substitution, missense,nonsense mutations, frameshift deletion, deletion
12. Spinal muscular atrophies	Spinal muscular atrophy, type III (Kugelberg-Welander)	253400	SMN1	5q12.2-13.3	AR	substitution, missense, nonsense mutations, frameshift deletion, deletion
12. Spinal muscular atrophies	Spinal muscular atrophy, type IV, adult form	271150	SMN1	5q12.2-13.3	AR	frameshift deletion
12. Spinal muscular atrophies	Spinal muscular atrophy, distal autosomal recessive 1 ( with respiratory distress)	604320	IGHMBP2	11q13.2-q13.4	AR	substitution mutations, transversions, substitution/frameshift, frameshift/nonsense mutation
12. Spinal muscular atrophies	Spinal muscular atrophy, distal autosomal recessive 4 ( with respiratory distress)	611067	PLEKHG5	1p36	AR	substitution mutations
12. Spinal muscular atrophies	Neuronopathy, distal hereditary motor, type IIA, juvenile	158590	HSPB8	12q24	AD	substitution mutations
12. Spinal muscular atrophies	Neuronopathy, distal hereditary motor, type IIB, adult juvenile	608634	HSPB1	7q11.23	AD	substitution mutations
12. Spinal muscular atrophies	Distal hereditary motor neuropathy type V (HMN5)	600794	GARS	7p15	AD	substitution mutations
12. Spinal muscular atrophies	Distal spinal muscular atrophy type V	600794	BSCL2	11q13	AD	transition mutation
12. Spinal muscular atrophies	Neuroparhy, distal hereditary motor type VIIB	607641	DCTN1	2p13	AD	substitution mutation
12. Spinal muscular atrophies	Susceptibility to amyotrophic lateral sclerosis	105400	DCTN1	2p13	AD	substitution mutations
12. Spinal muscular atrophies	Familial amyotrophic lateral sclerosis 1	105400	SOD1	21q22.1	AD	substitution, splicing, truncating mutations, deletion
12. Spinal muscular atrophies	Familial amyotrophic lateral sclerosis 1	105400	SOD1	21q22.1	AR	substitution mutations
12. Spinal muscular atrophies	Familial amyotrophic lateral sclerosis 1		VAPB	20q13.3		substitution mutation
12. Spinal muscular atrophies	Amyotrophic lateral sclerosis 2, juvenile	205100	ALS2	2q33.1	AR	deletions
12. Spinal muscular atrophies	Familial amyotrophic lateral sclerosis 4	602433	SETX	9q34	AD	substitution, missense mutations
12. Spinal muscular atrophies	Familial amyotrophic lateral sclerosis 6	608030	FUS	16p11.2	AD	substitution mutation
12. Spinal muscular atrophies	Familial amyotrophic lateral sclerosis 8	608627	VAPB	20q13.3	AD	substitution mutation
12. Spinal muscular atrophies	Familial amyotrophic lateral sclerosis	611895	ANG	14q11.1-q11.2	AD	substitution mutations
12. Spinal muscular atrophies	Familial amyotrophic lateral sclerosis 10 (with or without frontotemporal dementia with TDP43 inclusions)	612069	TARDBP	1p36.2	AD	substitution mutations
12. Spinal muscular atrophies	Amyotrophic lateral sclerosis 11	612577	FIG4	6q21	AD	substitution mutations, premature truncation
12. Spinal muscular atrophies	Spinal and bulbar muscular atrophy (kennedy disease)	313200	AR	Xq11-q12	XR	expansion
12. Spinal muscular atrophies	Lethal Congenital Contracture Syndrome 1	253310	GLE1	9q34	AR	substitution/insertion,substitution mutations
12. Spinal muscular atrophies	Lethal Congenital Contracture Syndrome 2	607598	ERBB3	12q13	AR	substitution mutation
12. Spinal muscular atrophies	Lethal Congenital Contracture Syndrome 3	611369	PIP5K1C	19p13.3	AR	substitution mutation
12. Spinal muscular atrophies	Spinal muscular atrophy with pontocerebellar hypoplasia	607596	VRK1	14q32	AR	substitution mutation
12. Spinal muscular atrophies	Spinal muscular atrophy proximal, late onset (Finkel type)	182980	VAPB	20q13.3	AD	substitution mutation
13. Hereditary ataxias	Spinocerebellar ataxia 1	601556	ATXN1	6p23	AD	expansion
13. Hereditary ataxias	Spinocerebellar ataxia 2	183090	ATXN2	12q24	AD	expansion
13. Hereditary ataxias	Spinocerebellar ataxia 3 (Machado-Joseph disease)	109150	ATXN3	14q24.3-q31	AD	expansion
13. Hereditary ataxias	Spinocerebellar ataxia 5	600224	SPTBN2	11q13	AD	deletions, substitution mutation
13. Hereditary ataxias	Spinocerebellar ataxia 6	183086	CACNA1A	19p13	AD	expansion
13. Hereditary ataxias	Spinocerebellar ataxia 7 (olivopontocerebellar atrophy III)	164500	ATXN7	3p21.1-p12	AD	expansion
13. Hereditary ataxias	Spinocerebellar ataxia 10	603516	ATXN10	22q13	AD	expansion
13. Hereditary ataxias	Spinocerebellar ataxia 11	604432	TTBK2	15q15.2	AD	insertion/premature stop, frameshift deletion/premature stop
13. Hereditary ataxias	Spinocerebellar ataxia 12	604326	PPP2R2B	5q31-q33	AD	expansion
13. Hereditary ataxias	Spinocerebellar ataxia 13	605259	KCNC3	19q13.3-q13.4	AD	substitution mutations
13. Hereditary ataxias	Spinocerebellar ataxia 14	605361	PRKCG	19q13.4	AD	missense, substitution mutations, deletion/substitution, expansion
13. Hereditary ataxias	Spinocerebellar ataxia 15	606658	ITPR1	3p26-p25	AD	deletion, substitution mutation
13. Hereditary ataxias	Spinocerebellar ataxia 17 (Huntington disease-like)	607136	TBP	6q27	AD	expansion
13. Hereditary ataxias	Spinocerebellar ataxia 27	609307	FGF14	13q34	AD	deletion, substitution mutation
13. Hereditary ataxias	Episodic ataxia type-1 , with myokimia	160120	KCNA1	12p13	AD	missense, substitution mutations
13. Hereditary ataxias	Familial hemiplegic migraine	141500	CACNA1A	19p13	AD	missense mutations, deletions
13. Hereditary ataxias	Episodic ataxia type-5	613855	CACNB4	2q22-q23	AD	missense mutations
13. Hereditary ataxias	Episodic ataxia type-6	612656	SLC1A3	5p13	AD	substitution mutations
13. Hereditary ataxias	Friedreich ataxia 1	229300	FXN	9q13	AR	expansions,frameshifts, substitution mutations
13. Hereditary ataxias	Friedreich ataxia 1 with retained reflexes	229300	FXN	9q13	AR	expansion
13. Hereditary ataxias	Friedreich ataxia with selective vitamin E deficiency	277460	TTPA	8q13.1-13.3	AR	deletion/premature stop, insertion/premature stop, substitution, splicing mutations
13. Hereditary ataxias	Mitochondrial DNA depletion syndrome 7 (Hepatocerebral type)	271245	C10orf2	10q24	AR	substitution mutations
13. Hereditary ataxias	Mitochondrial DNA depletion syndrome 4A (Alpers type)	203700	POLG	15q25	AR	substitution mutations
13. Hereditary ataxias	Mitochondrial DNA depletion syndrome 4B (Mingie type)	613662	POLG	15q25	AR	substitution mutations
13. Hereditary ataxias	Ataxia, early onset, with oculomotor apraxia and hypoalbuminemia (EAOH)	208920	APTX	9q13.3	AR	deletions, insertions, splice site, substitution mutations
13. Hereditary ataxias	Autosomal recessive spinocerebellar ataxia, 1		SETX	9q34	AR	truncating, substitution mutations, deletion/frameshift, deletions
13. Hereditary ataxias	Autosomal recessive spinocerebellar ataxia, 8	610743	SYNE1	6q25	AR	deletion/premature truncation, truncating, splicing,nonsense, substitution mutations
13. Hereditary ataxias	Autosomal recessive spinocerebellar ataxia, 9 (with ubiquinone deficiency)	612016	ADCK3	1q42.2	AR	missense,splice site,insertion/deletion, substitution mutations
13. Hereditary ataxias	Spinocerebellar ataxia with axonal neuropathy	607250	TDP1	14q31-q32	AR	missense mutation
13. Hereditary ataxias	Marinesco-Sjögren syndrome (cerebellar ataxia with cataract and myopathy)	248800	SIL1	5q31	AR	splice site, substitution, nonsense, stop codon mutations, duplication/premature truncation, deletion
13. Hereditary ataxias	Sensory ataxic neuropathy, dysarthria and ophtalmoparesis (spinocerebellar ataxia with epilepsy included)	258450	POLG	15q25	AR	substitution mutations
13. Hereditary ataxias	Ataxia telangiectasia	208900	ATM	11q22.3	AR	deletions, insertions, splice site, substitution mutations
13. Hereditary ataxias	Ataxia telangiectasia-like disorder	604391	MRE11A	11q21	AR	substitution mutations
13. Hereditary ataxias	Spastic ataxia, Charlevoix-Saguenay type	270550	SACS	13q12	AR	deletions, deletion/frameshift, deletion/preature truncation, insertions/premature truancation, insertion/frameshift, substitution mutations
13. Hereditary ataxias	Refsum disease-1 (adult)	266500	PHYH	10pter-p11.2	AR	deletions, insertion, deletion/frameshift, substitution mutations
13. Hereditary ataxias	Refsum disease-2 (adult)	266500	PEX7	6q22-q24	AR	truncating mutations, substitution-duplication/frameshift, substitution mutations
13. Hereditary ataxias	Abetalipoproteinemia		MTTP	4q22-q24	AR	substitution, missense, splice site mutations, frameshift/premature truncation, deletions
14. Hereditary motor and sensory neuropathies (HMSN)	Charcot-Marie-Tooth neuropathy Type 1A, demyelinating	118220	PMP22	17p11.2	AD	duplication, substitution mutations
14. Hereditary motor and sensory neuropathies (HMSN)	Charcot-Marie-Tooth neuropathy Type 1A, demyelinating	118220	PMP22	17p11.2	AR	substitution mutation
14. Hereditary motor and sensory neuropathies (HMSN)	Charcot-Marie-Tooth neuropathy Type 1B, demyelinating	118200	MPZ	1q22	AD	substitution mutations,deletions,transversion
14. Hereditary motor and sensory neuropathies (HMSN)	Charcot-Marie-Tooth neuropathy Type 1C	601098	LITAF	16p13.3-p12	AD	substitution mutations
14. Hereditary motor and sensory neuropathies (HMSN)	Charcot-Marie-Tooth neuropathy Type 1D	607678	EGR2	10q21.1-q22.1	AD	substitution mutations
14. Hereditary motor and sensory neuropathies (HMSN)	Charcot-Marie-Tooth neuropathy and deafness (Type 1E)	118300	PMP22	17p11.2	AD	substitution mutations, deletion
14. Hereditary motor and sensory neuropathies (HMSN)	Charcot-Marie-Tooth neuropathy Type 1F	607734	NEFL	8p21	AD	substitution mutations, deletion
14. Hereditary motor and sensory neuropathies (HMSN)	Hereditary neuropathy with liability to pressure palsies	162500	PMP22	17p11.2	AD	deletions, insertion/frameshft, deltion/premature truncation, substitution mutations
14. Hereditary motor and sensory neuropathies (HMSN)	Charcot-Marie-Tooth disease with foot deformity and congenital vertical talus	192950	HOXD10	2q31-q32	AD	substitution mutation
14. Hereditary motor and sensory neuropathies (HMSN)	Slowed nerve conduction velocity	608236	ARHGEF10	8p23	AD	transition mutation
14. Hereditary motor and sensory neuropathies (HMSN)	Charcot-Marie-Tooth neuropathy, dominant intermediate B	606482	DNM2	19p13.2	AD	substitution mutations, deletions
14. Hereditary motor and sensory neuropathies (HMSN)	Charcot-Marie-Tooth neuropathy, dominant intermediate C	608323	YARS	1p35	AD	missense mutations, deletion
14. Hereditary motor and sensory neuropathies (HMSN)	Charcot-Marie-Tooth neuropathy, dominant intermediate D	607791	MPZ	1q22	AD	substitution mutation
14. Hereditary motor and sensory neuropathies (HMSN)	Charcot-Marie-Tooth neuropathy Type 4A	214400	GDAP1	8q13-q21.1	AR	nonsense, substitution mutations, premature truncation
14. Hereditary motor and sensory neuropathies (HMSN)	Charcot-Marie-Tooth neuropathy Type 4B1	601382	MTMR2	11q22	AR	substitution mutations, substitution/deletion, deletion-insertion/frameshift premature truncation
14. Hereditary motor and sensory neuropathies (HMSN)	Charcot-Marie-Tooth neuropathy Type 4B2	604563	SBF2	11p15	AR	deletion, nonsense mutations/premature truncation
14. Hereditary motor and sensory neuropathies (HMSN)	Charcot-Marie-Tooth neuropathy Type 4C	601569	SH3TC2	5q32	AR	nonsense, substitution mutations, deletion/premature stop
14. Hereditary motor and sensory neuropathies (HMSN)	Charcot-Marie-Tooth neuropathy Type 4D (HMSN Lom, with deafness)	601455	NDRG1	8q24.3	AR	nonsense, substitution mutations
14. Hereditary motor and sensory neuropathies (HMSN)	Charcot-Marie-Tooth neuropathy Type 4E (congenital hypomyelinating myopathy)	605253	EGR2	10q21.1-q22.1	AD	substitution mutations
14. Hereditary motor and sensory neuropathies (HMSN)	Charcot-Marie-Tooth neuropathy Type 4E (congenital hypomyelinating myopathy)	605253	EGR2	10q21.1-q22.1	AR	substitution mutations
14. Hereditary motor and sensory neuropathies (HMSN)	Charcot-Marie-Tooth neuropathy Type 4E (congenital hypomyelinating myopathy)	605253	MPZ	1q22	AD	substitutions,insertion/deletion
14. Hereditary motor and sensory neuropathies (HMSN)	Charcot-Marie-Tooth neuropathy Type 4F	145900	PRX	19q13.1-q13.2	AR	insertion, deletion/frameshift, nonsense mutation
14. Hereditary motor and sensory neuropathies (HMSN)	Charcot-Marie-Tooth neuropathy Type 4H	609311	FGD4	12p11.2	AR	nonsense, substitution mutation, deletion/frameshift
14. Hereditary motor and sensory neuropathies (HMSN)	Charcot-Marie-Tooth neuropathy Type 4J	611228	FIG4	6q21	AR	substitution, frameshifts, deletions
14. Hereditary motor and sensory neuropathies (HMSN)	Charcot-Marie-Tooth neuropathy X-linked 1	302800	GJB1	Xq13.1	XD	substitution mutations, deletion/frameshifts, deletions
14. Hereditary motor and sensory neuropathies (HMSN)	Charcot-Marie-Tooth neuropathy X-linked 5 (with hearing loss and optic neuropathy)	311070	PRPS1	Xq22-q24	XR	substitution mutations
14. Hereditary motor and sensory neuropathies (HMSN)	Déjerine-Sottas hypertrophic neuropathy	145900	PMP22	17p11.2	AD	substitution mutation, deletions
14. Hereditary motor and sensory neuropathies (HMSN)	Déjerine-Sottas hypertrophic neuropathy	145900	PMP22	17p11.2	AR	substitution mutation, deletions
14. Hereditary motor and sensory neuropathies (HMSN)	Déjerine-Sottas hypertrophic neuropathy	145900	MPZ	1q22	AD	substitution mutations
14. Hereditary motor and sensory neuropathies (HMSN)	Déjerine-Sottas hypertrophic neuropathy	145900	MPZ	1q22	AR	deletion
14. Hereditary motor and sensory neuropathies (HMSN)	Déjerine-Sottas hypertrophic neuropathy	145900	EGR2	10q21.1-q22.1	AD	substitution mutation
14. Hereditary motor and sensory neuropathies (HMSN)	Déjerine-Sottas hypertrophic neuropathy	145900	EGR2	10q21.1-q22.1	AR	substitution mutation
14. Hereditary motor and sensory neuropathies (HMSN)	Déjerine-Sottas hypertrophic neuropathy		GJB1	10q21.1-q22.1	AD	substitution mutation
14. Hereditary motor and sensory neuropathies (HMSN)	Déjerine-Sottas hypertrophic neuropathy		GJB1	10q21.1-q22.1	AR	substitution mutation
14. Hereditary motor and sensory neuropathies (HMSN)	Déjerine-Sottas hypertrophic neuropathy	145900	PRX	19q13.1-q13.2	AR	substitution, nonsense mutations, deletions/frameshifts
14. Hereditary motor and sensory neuropathies (HMSN)	Charcot-Marie-Tooth neuropathy Type 2A1	118210	KIF1B	1p36	AD	substitution mutation
14. Hereditary motor and sensory neuropathies (HMSN)	Charcot-Marie-Tooth neuropathy Type 2A2	609260	MFN2	1p36.2	AD	substitution, missense mutations
14. Hereditary motor and sensory neuropathies (HMSN)	Charcot-Marie-Tooth neuropathy Type 2B	600882	RAB7A	3q21	AD	substitution, missense mutations
14. Hereditary motor and sensory neuropathies (HMSN)	Charcot-Marie-Tooth neuropathy Type 2D	601472	GARS	7p15	AD	substitution mutations
14. Hereditary motor and sensory neuropathies (HMSN)	Charcot-Marie-Tooth neuropathy Type 2E	607684	NEFL	8p21	AD	substitution mutations, duplication/insertion
14. Hereditary motor and sensory neuropathies (HMSN)	Charcot-Marie-Tooth neuropathy Type 2F	606595	HSPB1	7q11.23	AD	substitution mutations
14. Hereditary motor and sensory neuropathies (HMSN)	Charcot-Marie-Tooth neuropathy Type 2I (late onset)	607677	MPZ	1q22	AD	missense, substitution mutations
14. Hereditary motor and sensory neuropathies (HMSN)	Charcot-Marie-Tooth neuropathy Type 2J (with hearing loss and pupillary abnormality)	607736	MPZ	1q22	AD	substitution mutations
14. Hereditary motor and sensory neuropathies (HMSN)	Charcot-Marie-Tooth neuropathy Type 2K	607831	GDAP1	8q13-q21.1	AD	substitution mutations
14. Hereditary motor and sensory neuropathies (HMSN)	Charcot-Marie-Tooth neuropathy Type 2K	607831	GDAP1	8q13-q21.1	AR	substitution mutations
14. Hereditary motor and sensory neuropathies (HMSN)	Charcot-Marie-Tooth neuropathy Type 2L	608673	HSPB8	12q24	AD	substitution mutations
14. Hereditary motor and sensory neuropathies (HMSN)	Charcot-Marie-Tooth neuropathy recessive intermediate A	608340	GDAP1	8q13-q21.1	AR	substituion, splice site mutations, insertion
14. Hereditary motor and sensory neuropathies (HMSN)	Charcot-Marie-Tooth neuropathy Autosomal recessive CMT2B1	605588	LMNA	1q21.2	AR	substitution mutation
14. Hereditary motor and sensory neuropathies (HMSN)	Charcot Marie-Tooth neuropathy, axonal, with vocal cord paresis	607706	GDAP1	8q13-q21.1	AR	substitution mutations, insertion/frameshift
14. Hereditary motor and sensory neuropathies (HMSN)	Hereditary sensory (and autonomic) neuropathy type I	162400	SPTLC1	9q22.1-22.3	AD	substitution mutations
14. Hereditary motor and sensory neuropathies (HMSN)	Hereditary sensory and autonomic neuropathy type II	201300	WNK1	12p13	AR	deletions/premature truncation, insertions/premature truncation, substitution/premature truncation, deletion
14. Hereditary motor and sensory neuropathies (HMSN)	Hereditary sensory and autonomic neuropathy type III (Familial dysautonomia, Riley-Day syndrome)	223900	IKBKAP	9q31	AR	splice site mutation/deletion, substitution mutation
14. Hereditary motor and sensory neuropathies (HMSN)	Hereditary sensory and autonomic neuropathy type V	608654	NGF		AR	substitution mutations,deletion
14. Hereditary motor and sensory neuropathies (HMSN)	Distal hereditary motor neuropathy type IIA	158590	HSPB8	12q24	AD	substitution mutations
14. Hereditary motor and sensory neuropathies (HMSN)	Hereditary motor and sensory neuropathy, type VI	601152	MFN2	1p36.2	AD	substitution mutations
14. Hereditary motor and sensory neuropathies (HMSN)	Agenesis of the corpus callosum with peripheral neuropathy (Charlevoix disease)	218000	SLC12A6	15q13-q14	AR	deletion/premature truncation, deletion-insertion/premature truncation, substitution mutations
14. Hereditary motor and sensory neuropathies (HMSN)	Giant axonal neuropathy	256850	GAN	16q24.1	AR	substitution and nonsense mutations
14. Hereditary motor and sensory neuropathies (HMSN)	Congenital cataracts, facial dysmorphism and neuropathy	604168	CTDP1	18q23	AR	insertion
14. Hereditary motor and sensory neuropathies (HMSN)	Roussy-Levy syndrome	180800	PMP22	17p11.2	AD	duplication
15. Hereditary paraplegias	Spastic paraplegia 3 (Strumpell disease)	182600	SPG3A or ATL1	14q11-q21	AD	substitution mutations, insertion/premature stop, deletions
15. Hereditary paraplegias	Spastic paraplegia 4	182601	SPAST	2p22-p21	AD	substitution, truncating, splicing/frameshift, missense mutations, insertion/premature truncation, deletions, duplication
15. Hereditary paraplegias	Spastic paraplegia 6	600363	NIPA1	15q11.1	AD	substitution mutations
15. Hereditary paraplegias	Spastic paraplegia 7	607259	SPG7	16q24.3	AR	substitution mutations, deletion/premature truncation, insertion-deletion/premature truncation, deletions
15. Hereditary paraplegias	Spastic paraplegia 8	603563	KIAA0196	8q24.13	AD	substitution mutations
15. Hereditary paraplegias	Spastic paraplegia 10	604187	KIF5A	12q13	AD	substitution mutations
15. Hereditary paraplegias	Spastic paraplegia 11	604360	SPG11	15q21.1	AR	deletion/premature truncation,substitution, truncating, splice site mutations, duplication/premature truncation
15. Hereditary paraplegias	Spastic paraplegia 13	605280	HSPD1	2q33.1	AD	substitution mutation
15. Hereditary paraplegias	Spastic paraplegia 15 (Kjellin syndrome)	270700	ZFYVE26	14q24.1	AR	substitution, splice site mutations, deletion/premature truncation
15. Hereditary paraplegias	Spastic paraplegia 17 (Silver)	270685	BSCL2	11q13	AD	transition mutation
15. Hereditary paraplegias	Spastic paraplegia 20 (Troyer)	275900	SPG20	13q12.3	AR	deletions/premature truncation
15. Hereditary paraplegias	Spastic paraplegia 21 (Mast)	248900	SPG21	15q21-q22	AR	insertion/prematute truncation
15. Hereditary paraplegias	Spastic paraplegia 31	610250	REEP1	2p11.2	AD	deletion, splice site, substitution mutation
15. Hereditary paraplegias	Spastic paraplegia 33	610244	ZFYVE27	10q24.2	AD	substitution mutation
15. Hereditary paraplegias	Spastic paraplegia 39	612020	PNPLA6	19p13.3	AR	missense, substitution mutations, insertion, insertion/premature truncation
15. Hereditary paraplegias	Spastic paraplegia, complicated recessive (Sjögren-Larsson syndrome)	270200	ALDH3A2	17p11.2	AR	insertions, deletions, substitution mutations
15. Hereditary paraplegias	Infantile-onset ascending spastic paraplegia	607225	ALS2	2q33.1	AR	deletions, substitution mutations
15. Hereditary paraplegias	Spastic paraplegias, X-linked type 1 (MASA syndrome)	303350	L1CAM	Xq28	XR	deletions, substitution mutations
15. Hereditary paraplegias	Spastic paraplegias, X-linked type 2	312920	PLP1	Xq22	XR	substitution mutations
15. Hereditary paraplegias	Autosomal recessive spastic ataxia of Charlevoix-Saguenay	270550	SACS	13q12	AR	deletion/premature truncation, insertion/premature truncation, substitution mutations
16. Other neuromuscular disorders	Torsion dystonia, early onset	128100	TOR1A	9q34	AD	substitution mutations, deletions
16. Other neuromuscular disorders	Myoclonus-dystonia syndrome	159900	SGCE	7q21	AD	deletion/premature stop, substitution, nonsense mutations, insertion/premature stop, deletion
16. Other neuromuscular disorders	Amylodosis, hereditary, transthyrene-related	105210	TTR	18q11.2-12-1	AD	substitution mutations, deletion
16. Other neuromuscular disorders	Congenital fibrosis of the extraocular muscles 1	135700	KIF21A	12q12	AD	substitution mutations
16. Other neuromuscular disorders	Congenital fibrosis of the extraocular muscles 3B	135700	KIF21A	12q12	AD	substitution mutations
16. Other neuromuscular disorders	Congenital fibrosis of the extraocular muscles	602078	PHOX2A	11q13.3-13.4	AR	splice site, substitution mutations
16. Other neuromuscular disorders	Distal arthrogryposis type 1	108120	TPM2	9p13.2-p13.1	AD	substitution mutations
16. Other neuromuscular disorders	Distal arthrogryposis type 2A, Freeman-Sheldon syndrome	193700	MYH3	17p13.1	AD	subsitution mutations
16. Other neuromuscular disorders	Distal arthrogryposis type 2B, Sheldon-Hall syndrome	601680	TNNI2	11p15.5	AD	deletions
16. Other neuromuscular disorders	Distal arthrogryposis type 2B, Sheldon-Hall syndrome	601680	TNNT3	11p15.5	AD	substitution mutation
16. Other neuromuscular disorders	Distal arthrogryposis type 2B, Sheldon-Hall syndrome	601680	MYH3	17p13.1	AD	deletion,substitution mutations
16. Other neuromuscular disorders	Distal arthrogryposis type 2B, Sheldon-Hall syndrome	601680	TPM2	9p13.2-p13.1	AD	substituion mutations
16. Other neuromuscular disorders	Trismus- pseudocamptodactyly syndrome	158300	MYH8	17p13.1	AD	substitution mutation
16. Other neuromuscular disorders	Progressive external ophthalmoplegia with mitochondrial DNA deletions, autosomal dominant, 1	157640	POLG	15q25	AD	substitution mutations
16. Other neuromuscular disorders	Progressive external ophthalmoplegia with mitochondrial DNA deletions, autosomal Recessive,	258450	POLG	15q25	AR	substitution mutations
16. Other neuromuscular disorders	Progressive external ophthalmoplegia with mitochondrial DNA deletions, autosomal dominant, 2	609283	SLC25A4	4p35	AD	substitution mutations
16. Other neuromuscular disorders	Progressive external ophthalmoplegia with mitochondrial DNA deletions, autosomal dominant, 3	609286	C10orf2	10q24	AD	substitution mutations, duplication
16. Other neuromuscular disorders	Progressive external ophthalmoplegia with mitochondrial DNA deletions, autosomal dominant, 4; PEOA4	610131	POLG2	17q23-q24	AD	substitution mutation
16. Other neuromuscular disorders	Progressive external ophthalmoplegia with mitochondrial DNA deletions, autosomal dominant, 4	613077	RRM2B	8q23.1	AD	substitution mutations/premature truncation
16. Other neuromuscular disorders	Mitochondrial DNA depletion syndrome 2	609560	TK2	16q22	AR	substitution mutations
16. Other neuromuscular disorders	Mitochondrial DNA depletion syndrome (encephalomyopathic type with methylmalonic aciduria)	612073	SUCLA2	13q12.2-q13	AR	insertion/deletion, truncating, substitution mutations
16. Other neuromuscular disorders	Mitochondrial DNA depletion syndrome 8A (encephalomyopathic type with renal tubulopathy)	612075	RRM2B	8q23.1	AR	substitutions/deletions, substitution, splice site mutations, deletions,
16. Other neuromuscular disorders	Mitochondrial DNA depletion syndrome 8B (Mngie type)	612075	RRM2B	8q23.1	AR	substitution mutations
16. Other neuromuscular disorders	Optic atrophy 1 with deafness (with external ophthalmoplegia and myopathy)	125250	OPA1	3q28-q29	AD	substitution mutations, deletion/premature truncation
16. Other neuromuscular disorders	Amyloid polyneuropathy-nephropathy, Iowa type	105200	APOA1	11q23	AD	substitution mutations
16. Other neuromuscular disorders	Apolipoproteins A-I and C-III, combined deficiency		APOA1/APOC3	11q23	AD	inversion and fusion of the two genes
16. Other neuromuscular disorders	Apolipoprotein A-I deficiency		APOA1	11q23	AD	nonsense mutation
16. Other neuromuscular disorders	Hypoalphalipoproteinemia, primary	604091	APOA1	11q23	AD	insertion
16. Other neuromuscular disorders	Congenital generalized lipodystrophy	269700	BSCL2	11q13	AR	frameshifts,substituitions,deletion/insertion, deletions
16. Other neuromuscular disorders	Familial lipodystrophy type 2, partial	151660	LMNA	1q21.2	AD	splicing, substitution mutations
16. Other neuromuscular disorders	Coenzyme Q(10) deficiency	607426	ADCK3	1q42.2	AR	substitution mutations, insertions
16. Other neuromuscular disorders	Multiple pterygium syndrome	253290	CHRNA1	2q24-q32	AR	duplication
16. Other neuromuscular disorders	Multiple pterygium syndrome	253290	CHRND	2q33-q34	AR	substitution, nonsense, missense mutations
16. Other neuromuscular disorders	Multiple pterygium syndrome	253290	CHRNG	2q33-q34	AR	missense mutations, deletions
16. Other neuromuscular disorders	Ossification of the posterior longitudinal ligament of spine	602475	COL6A1	21q22.3	AR	SNP
16. Other neuromuscular disorders	scapuloperenal syndrome neurogenic, Kaeser type	181400	DES	2q35	AD	substitution mutation
16. Other neuromuscular disorders	lethal arthrogryposis with anterior horn cell disease	611890	GLE1	9q34		substitution/insertion, missense mutations
16. Other neuromuscular disorders	Amyloidosis, familial, finnish-type	105120	GSN	9q34	AD	substitution mutations
16. Other neuromuscular disorders	X-linked hydrocephalus	307000	L1CAM	Xq28	XR	insertion/deletion, substitution mutations, deletions, frameshift/premature truncation
16. Other neuromuscular disorders	Mandibuloacral dysplasia with type A lipodystrophy	248370	LMNA	1q21.2	AD	substitution mutations
16. Other neuromuscular disorders	Heart-hand syndrome, slovenian type	610140	LMNA	1q21.2	AD	frameshift/premature truncation
16. Other neuromuscular disorders	Hutchinson-Gilford progeria syndrome	176670	LMNA	1q21.2	AD	substitution mutations, substitution/deletion
16. Other neuromuscular disorders	Pelizaeus-Merzbacher disease	312080	PLP1	Xq22	XR	substitution, splicing mutations, duplication/insertion
16. Other neuromuscular disorders	Neutral lipid storage disease with myopathy	610717	PNPLA2	11p15.5		deletions/frameshifts, missense, substitution mutations
16. Other neuromuscular disorders	Fetal akinesia deformation sequence	208150	RAPSN	11p11.2-p11.1	AR	deletions, substitution mutations
16. Other neuromuscular disorders	Carnitine deficiency systemic primary	212140	SLC22A5	5q31.1	AR	deletion/protein truncation, insertion/frameshift, substitution, missense, mutations, splice site mutation/premature stop
16. Other neuromuscular disorders	Carnitine-acylcarnitine translocase deficiency	212138	SLC25A20	3p21.31	AR	substitution, splicing mutations, insertion, deletion/premature stop, stop codon mutation
