# Supplementary material for: Next generation sequencing for molecular diagnosis of neuromuscular diseases
Source: Acta Neuropathol. 2012 Apr 18;124(2):273–83. doi: 10.1007/s00401-012-0982-8 (PMC3400754; doi:10.1007/s00401-012-0982-8)
Supplement: Supplementary file 3 — Supplementary material 3 (XLS 949 kb) [file 401_2012_982_MOESM3_ESM.xls]

## Sheet: SupTable 2
Supplementary Table 2: Coordinates, GC content and mean coverage of targeted exons in each patient
Chr	Start	End	Gene	GC %	A	B	C	D	E	F	G	H	I	J	K	L	M	N	O	P
chr1	100316519	100316759	AGL	0.34	241	278	181	152	202	213	181	124	265	253	236	222	232	225	256	195
chr1	100326968	100327328	AGL	0.32	273	321	243	151	214	255	212	159	283	290	303	248	289	313	318	203
chr1	100327715	100328075	AGL	0.33	261	282	211	152	220	220	194	127	276	255	260	217	253	270	272	204
chr1	100329863	100330223	AGL	0.33	333	366	289	191	257	284	249	169	362	367	357	278	360	344	387	254
chr1	100335866	100336226	AGL	0.34	291	305	223	172	226	225	195	135	306	310	284	236	295	300	302	230
chr1	100336249	100336489	AGL	0.28	216	261	176	132	191	198	164	120	258	242	223	208	239	252	240	173
chr1	100340184	100340424	AGL	0.32	229	252	201	160	200	219	172	126	261	239	250	211	240	244	265	175
chr1	100340640	100341082	AGL	0.33	260	300	211	163	218	216	187	140	294	274	261	224	279	267	267	198
chr1	100342009	100342225	AGL	0.37	226	233	180	135	183	195	154	125	221	238	233	208	227	215	220	177
chr1	100343110	100343470	AGL	0.360111	276	283	221	144	219	227	196	134	296	280	254	228	251	267	289	203
chr1	100345420	100345660	AGL	0.352697	255	272	209	136	206	195	176	123	281	252	224	201	238	241	279	202
chr1	100346089	100346449	AGL	0.357341	304	328	253	168	247	264	209	156	333	320	284	256	307	319	321	229
chr1	100346562	100347276	AGL	0.373427	319	336	249	164	253	259	230	153	320	334	322	268	309	329	354	229
chr1	100349601	100350311	AGL	0.316456	315	363	261	174	241	266	235	158	335	336	332	281	339	337	347	233
chr1	100353478	100353718	AGL	0.394191	227	243	168	121	173	194	155	120	246	234	228	190	222	242	239	175
chr1	100356723	100356963	AGL	0.348548	221	262	183	150	196	190	167	124	257	232	224	187	230	220	240	190
chr1	100357108	100357348	AGL	0.365145	285	309	243	153	229	248	207	142	364	314	290	245	307	306	313	224
chr1	100357895	100358255	AGL	0.32687	282	331	244	163	230	260	217	140	324	315	299	251	298	298	332	246
chr1	100361772	100362012	AGL	0.373444	188	193	162	127	176	168	136	97	218	195	198	166	210	193	212	157
chr1	100366124	100366484	AGL	0.365651	243	272	238	149	220	221	179	120	297	262	265	207	256	261	271	207
chr1	100368174	100368414	AGL	0.373444	183	202	145	113	178	154	145	98	235	205	202	162	179	183	190	155
chr1	100376231	100376471	AGL	0.33195	176	194	147	106	164	172	133	111	226	183	197	168	198	190	175	152
chr1	100377896	100378136	AGL	0.33195	219	231	167	118	180	182	134	116	208	205	215	170	209	219	198	157
chr1	100379008	100379368	AGL	0.34626	276	325	224	159	219	236	194	137	306	303	284	241	289	287	314	213
chr1	100380873	100381113	AGL	0.327801	246	253	201	140	214	215	190	126	268	251	259	219	270	263	257	173
chr1	100381886	100382366	AGL	0.295218	300	332	247	174	229	246	217	159	327	282	306	263	297	299	316	227
chr1	100387028	100387268	AGL	0.33195	257	252	199	138	194	227	180	133	280	252	274	227	251	249	253	202
chr1	10292319	10292559	KIF1B	0.423237	176	176	157	98	168	160	142	100	197	166	185	160	193	171	174	127
chr1	10316222	10316462	KIF1B	0.394191	310	326	254	175	260	254	230	142	312	308	320	259	315	288	328	238
chr1	10318460	10318820	KIF1B	0.34626	276	310	221	158	213	222	203	133	282	287	268	226	279	250	302	227
chr1	10321875	10322115	KIF1B	0.414938	265	280	217	165	232	252	185	136	282	255	262	234	278	263	278	205
chr1	10327370	10327706	KIF1B	0.439169	168	193	154	125	171	148	135	102	208	180	196	166	181	183	189	166
chr1	10328145	10328385	KIF1B	0.427386	166	169	118	107	158	170	119	85	178	149	163	130	174	167	175	140
chr1	10331473	10331689	KIF1B	0.373272	235	238	181	130	202	179	166	125	233	234	225	201	212	213	222	184
chr1	10332211	10332451	KIF1B	0.319502	228	257	191	131	194	195	172	121	271	236	238	200	255	241	230	180
chr1	10335403	10335643	KIF1B	0.327801	206	217	155	128	146	183	152	117	219	223	223	174	198	201	207	162
chr1	10336297	10336537	KIF1B	0.377593	256	273	224	152	213	234	177	126	294	263	271	216	270	264	248	198
chr1	10337934	10338294	KIF1B	0.351801	257	301	214	148	212	207	203	135	277	244	254	208	259	259	280	189
chr1	10342393	10342633	KIF1B	0.456432	215	224	184	131	204	189	151	121	244	205	213	196	213	198	223	169
chr1	10351059	10351299	KIF1B	0.369295	180	212	147	107	168	141	130	90	190	189	186	152	166	174	172	147
chr1	10352022	10352262	KIF1B	0.394191	145	137	108	89	125	124	99	76	144	128	138	104	141	122	146	121
chr1	10355063	10355303	KIF1B	0.410788	286	306	223	144	236	245	197	154	325	317	290	233	329	278	311	212
chr1	10355650	10355890	KIF1B	0.46473	84	87	60	55	84	79	62	55	99	85	90	88	77	77	78	75
chr1	10356561	10356801	KIF1B	0.435685	140	128	106	90	127	111	86	79	168	124	136	122	132	128	129	115
chr1	10356923	10357379	KIF1B	0.420131	226	243	176	134	220	190	162	117	267	227	231	194	230	224	238	189
chr1	10363204	10364764	KIF1B	0.463165	196	200	157	121	186	170	144	110	223	192	206	176	202	207	203	167
chr1	10380098	10380290	KIF1B	0.393782	105	109	75	76	110	105	77	63	110	106	106	90	103	111	105	87
chr1	10381660	10382020	KIF1B	0.454294	169	177	136	100	163	139	131	98	187	184	164	141	161	170	171	136
chr1	10383850	10384210	KIF1B	0.432133	267	284	250	161	265	262	213	134	319	306	295	250	294	284	314	227
chr1	10384764	10385004	KIF1B	0.414938	122	127	78	75	125	100	86	69	131	111	132	105	120	116	112	104
chr1	10386112	10386472	KIF1B	0.545706	167	163	130	109	145	142	119	84	187	154	153	148	161	169	174	136
chr1	10394516	10394756	KIF1B	0.502075	113	124	99	82	123	115	80	65	140	119	132	114	105	107	119	89
chr1	10396637	10396877	KIF1B	0.406639	225	265	190	144	216	216	172	123	284	246	246	201	249	233	255	187
chr1	10397076	10397316	KIF1B	0.419087	236	244	199	156	234	207	180	125	257	249	243	208	237	255	254	184
chr1	10397329	10397689	KIF1B	0.470914	327	337	257	180	275	279	224	164	348	344	311	273	317	326	354	236
chr1	10399751	10399991	KIF1B	0.423237	223	239	183	138	200	209	160	123	251	227	231	194	217	216	226	175
chr1	10402046	10402286	KIF1B	0.356846	276	326	243	164	253	263	220	149	314	308	295	264	292	280	318	212
chr1	10403197	10403437	KIF1B	0.419087	268	266	218	151	215	215	177	126	280	276	291	233	279	283	275	190
chr1	10405836	10406076	KIF1B	0.377593	214	215	161	125	182	178	146	111	231	203	196	182	196	214	207	156
chr1	10407731	10407971	KIF1B	0.414938	123	142	108	90	129	115	103	80	149	131	143	105	144	136	108	115
chr1	10408626	10408842	KIF1B	0.460829	152	158	111	110	140	121	106	79	179	127	152	134	139	156	143	111
chr1	10412621	10412861	KIF1B	0.443983	220	212	150	114	197	176	132	112	235	201	199	155	204	209	207	157
chr1	10420923	10421163	KIF1B	0.481328	237	261	178	137	225	202	169	134	266	251	242	199	256	242	234	196
chr1	10421696	10421936	KIF1B	0.497925	206	201	167	130	178	184	141	102	233	220	210	186	232	213	243	179
chr1	10423251	10423467	KIF1B	0.341014	192	189	155	106	157	142	134	110	229	181	180	158	213	187	202	138
chr1	10425074	10425766	KIF1B	0.486291	182	192	149	117	167	160	137	102	210	180	188	161	174	192	183	156
chr1	10428464	10428680	KIF1B	0.451613	184	213	155	113	173	182	134	106	218	190	191	169	216	206	205	137
chr1	10431139	10431379	KIF1B	0.46888	230	248	192	132	214	232	170	137	259	256	230	201	229	232	252	184
chr1	10434268	10434628	KIF1B	0.434903	269	268	229	172	254	226	196	137	304	296	273	235	251	269	294	219
chr1	10434827	10435187	KIF1B	0.454294	225	236	161	129	201	184	158	112	232	220	213	186	213	200	217	165
chr1	10435231	10435447	KIF1B	0.460829	195	201	152	119	160	163	142	111	211	193	173	176	187	179	193	170
chr1	10436503	10436743	KIF1B	0.510373	194	176	157	121	166	173	124	110	220	209	195	162	196	189	190	160
chr1	11073723	11074083	TARDBP	0.454294	101	111	76	73	108	83	69	54	112	82	99	91	90	92	94	81
chr1	11076802	11077138	TARDBP	0.353116	254	256	222	159	230	230	189	131	285	256	256	226	264	248	263	205
chr1	11078679	11079039	TARDBP	0.385042	244	272	205	146	203	216	181	142	283	252	251	224	249	263	270	192
chr1	11080379	11080691	TARDBP	0.43131	186	183	163	122	193	174	166	116	212	196	209	190	208	212	195	160
chr1	11082085	11082805	TARDBP	0.435506	208	214	160	130	183	163	144	114	216	200	210	164	209	200	206	153
chr1	115828633	115829473	NGF	0.562426	153	136	115	101	146	126	103	87	173	144	152	133	149	158	160	126
chr1	116243949	116244141	CASQ2	0.507772	79	70	64	62	77	67	53	47	90	75	87	63	74	70	63	74
chr1	116245458	116245698	CASQ2	0.502075	99	81	64	71	102	80	60	56	99	79	90	74	95	92	93	68
chr1	116247742	116247982	CASQ2	0.53527	43	39	29	30	51	38	31	25	46	42	46	28	40	44	34	40
chr1	116260367	116260607	CASQ2	0.46888	107	102	88	83	112	109	70	69	127	112	120	99	109	96	98	99
chr1	116268068	116268188	CASQ2	0.446281	32	45	25	27	40	39	18	20	58	25	41	34	31	31	28	31
chr1	116269557	116269797	CASQ2	0.452282	141	144	90	101	121	130	88	78	155	143	156	108	130	142	142	121
chr1	116275438	116275678	CASQ2	0.369295	174	187	138	110	152	155	123	83	193	148	166	144	180	170	162	133
chr1	116280780	116281020	CASQ2	0.443983	241	232	170	137	205	176	171	129	261	248	257	212	230	246	266	188
chr1	116283278	116283518	CASQ2	0.452282	191	207	150	118	170	167	130	84	244	193	191	154	199	196	198	158
chr1	116287370	116287610	CASQ2	0.39834	278	308	246	151	224	244	198	156	328	291	287	238	287	277	312	203
chr1	116310865	116311225	CASQ2	0.454294	226	247	189	134	202	200	147	116	254	241	239	202	228	240	243	186
chr1	11906008	11906128	NPPA	0.53719	44	49	38	33	52	45	47	42	53	45	48	41	58	53	56	45
chr1	11907092	11907796	NPPA	0.57305	137	120	108	99	132	121	106	75	149	119	130	113	133	125	124	112
chr1	12049132	12049492	MFN2	0.523546	187	159	136	111	168	146	127	97	191	168	173	158	178	168	180	141
chr1	12052559	12052799	MFN2	0.53112	128	115	93	83	133	97	80	72	130	110	130	116	123	117	109	88
chr1	12056113	12056473	MFN2	0.570637	96	102	77	69	100	85	69	61	115	90	98	84	88	103	98	81
chr1	12057295	12057535	MFN2	0.556017	130	136	101	83	126	112	88	86	153	121	123	122	137	125	137	112
chr1	12058760	12059218	MFN2	0.557734	143	125	105	100	133	115	103	80	147	118	138	122	132	124	138	115
chr1	12061354	12061714	MFN2	0.537396	70	70	54	59	76	73	51	42	87	74	75	65	74	74	68	68
chr1	12061739	12062219	MFN2	0.555094	93	92	75	77	101	95	68	49	118	91	110	90	101	101	91	87
chr1	12063991	12064231	MFN2	0.481328	103	101	90	69	105	101	68	53	111	94	112	91	105	111	99	82
chr1	12064497	12064737	MFN2	0.510373	94	107	74	75	96	97	76	62	114	98	103	87	100	112	89	88
chr1	12064812	12065052	MFN2	0.572614	54	47	39	50	49	48	40	37	54	44	50	53	58	49	44	46
chr1	12065697	12066057	MFN2	0.545706	201	210	167	140	189	184	144	122	238	196	209	183	227	220	211	164
chr1	12066492	12066852	MFN2	0.617729	98	96	81	82	98	87	70	64	107	91	108	87	104	100	80	91
chr1	12067027	12067387	MFN2	0.612188	33	29	30	26	40	30	29	26	37	29	41	31	26	36	35	35
chr1	12069595	12069835	MFN2	0.568465	66	69	58	59	74	55	55	38	71	61	68	56	70	72	69	57
chr1	12071491	12071707	MFN2	0.557604	29	30	21	28	41	28	17	22	37	24	31	32	27	27	28	23
chr1	147230207	147231407	GJA5	0.557868	111	108	94	82	114	104	81	67	136	107	119	105	116	118	112	104
chr1	154130035	154130275	TPM3	0.522822	132	120	95	90	118	108	86	72	135	115	115	107	120	112	121	99
chr1	154131355	154131571	TPM3	0.493088	77	86	50	50	100	75	48	52	104	75	86	70	88	86	75	72
chr1	154140354	154140474	TPM3	0.446281	11	16	10	11	18	9	10	7	16	12	17	17	15	8	14	16
chr1	154141699	154141939	TPM3	0.510373	154	162	122	107	141	142	109	83	170	140	159	127	144	141	131	129
chr1	154142790	154143030	TPM3	0.423237	340	342	274	156	249	278	225	164	326	336	319	283	325	301	341	238
chr1	154143035	154143275	TPM3	0.348548	350	359	289	205	283	300	253	171	344	369	357	297	363	343	379	256
chr1	154143806	154144046	TPM3	0.489627	134	139	107	94	130	119	95	79	159	123	134	110	136	138	137	122
chr1	154144449	154144665	TPM3	0.465438	201	234	173	126	183	176	150	117	224	204	208	177	217	214	208	165
chr1	154145298	154145738	TPM3	0.446712	291	312	257	183	254	251	231	147	304	326	303	261	316	308	308	226
chr1	154148537	154148777	TPM3	0.506224	230	243	193	138	199	204	173	138	250	230	231	193	246	230	233	184
chr1	154155409	154155649	TPM3	0.647303	83	93	82	67	97	91	70	60	107	79	85	98	90	98	91	84
chr1	154163604	154163844	TPM3	0.460581	320	348	292	182	257	287	233	167	372	339	309	301	351	318	360	241
chr1	154164315	154164555	TPM3	0.489627	278	317	233	167	256	237	200	152	352	316	287	250	299	283	333	229
chr1	156084643	156085123	LMNA	0.696466	12	10	9	9	9	14	9	8	12	7	10	10	11	10	10	14
chr1	156100305	156100665	LMNA	0.603878	45	35	35	36	49	45	27	23	49	34	45	45	43	41	33	37
chr1	156104144	156104384	LMNA	0.560166	38	43	33	31	46	38	33	29	52	39	43	38	46	57	39	36
chr1	156104500	156104860	LMNA	0.592798	59	52	38	41	58	43	36	32	54	50	53	50	52	49	53	48
chr1	156104920	156105160	LMNA	0.647303	10	12	10	16	20	14	8	10	19	10	14	11	16	14	15	12
chr1	156105599	156106319	LMNA	0.632455	30	28	24	22	33	26	19	18	35	23	29	25	27	30	24	28
chr1	156106627	156107107	LMNA	0.623701	75	66	51	55	87	61	46	46	82	61	77	67	76	74	77	58
chr1	156107379	156107619	LMNA	0.651452	3	4	3	7	5	7	1	4	4	2	6	4	6	5	2	6
chr1	156108173	156108653	LMNA	0.673597	11	11	10	10	15	14	8	9	14	14	16	11	13	12	12	12
chr1	156108763	156109003	LMNA	0.626556	24	25	19	18	31	23	20	18	31	16	29	19	22	24	13	25
chr1	156785565	156785685	NTRK1	0.595041	4	3	2	5	8	6	4	6	7	2	5	3	6	6	7	4
chr1	156811854	156812070	NTRK1	0.571429	57	48	42	45	59	56	40	37	89	55	56	53	54	61	56	45
chr1	156830652	156831012	NTRK1	0.747922	1	1	0	1	1	2	0	1	2	0	2	1	0	0	0	1
chr1	156834062	156834302	NTRK1	0.609959	23	25	17	21	33	30	18	21	38	27	32	20	29	22	26	30
chr1	156834435	156834675	NTRK1	0.643154	23	18	19	13	28	19	17	12	25	21	22	23	26	23	28	19
chr1	156836615	156836855	NTRK1	0.572614	58	46	40	47	65	48	39	32	59	47	58	58	56	59	51	50
chr1	156837788	156838148	NTRK1	0.628809	91	71	59	52	81	73	57	54	97	79	85	71	83	71	79	76
chr1	156838187	156838547	NTRK1	0.642659	10	8	4	10	11	9	10	5	11	5	10	10	8	10	11	6
chr1	156841360	156841600	NTRK1	0.580913	44	47	43	39	54	52	36	26	59	46	45	40	45	43	50	51
chr1	156843347	156843827	NTRK1	0.634096	25	27	19	22	31	28	20	19	32	23	28	24	29	21	25	27
chr1	156844123	156844243	NTRK1	0.61157	41	40	31	32	50	36	38	28	48	37	43	39	46	37	46	42
chr1	156844270	156844510	NTRK1	0.564315	54	41	45	38	53	45	39	30	61	49	60	47	55	46	50	43
chr1	156844628	156844868	NTRK1	0.568465	145	126	116	99	136	121	99	77	162	137	137	125	150	136	152	122
chr1	156845256	156845496	NTRK1	0.618257	27	15	17	18	38	17	18	15	28	26	32	23	32	19	20	20
chr1	156845816	156846056	NTRK1	0.647303	19	15	12	12	17	9	7	7	19	13	11	13	12	9	12	12
chr1	156846097	156846457	NTRK1	0.648199	33	26	25	25	33	23	22	21	34	24	30	29	25	33	27	37
chr1	156848853	156849213	NTRK1	0.592798	53	51	37	45	58	46	31	40	63	45	52	54	45	43	49	46
chr1	156849689	156850049	NTRK1	0.620499	38	31	23	32	36	24	23	19	40	25	35	26	28	30	27	33
chr1	156851229	156851541	NTRK1	0.651757	3	4	3	2	2	6	1	2	8	3	5	3	3	6	5	3
chr1	160160440	160160920	CASQ1	0.573805	85	92	73	66	92	83	68	59	102	83	100	87	90	88	88	76
chr1	160162513	160162753	CASQ1	0.518672	53	65	41	39	57	51	39	32	72	42	56	45	54	45	37	49
chr1	160163466	160163706	CASQ1	0.547718	106	112	79	83	114	89	83	67	119	89	123	97	99	121	117	95
chr1	160164737	160164977	CASQ1	0.502075	142	141	106	93	148	131	91	84	181	137	140	121	160	133	136	121
chr1	160165167	160165407	CASQ1	0.551867	233	261	210	165	207	221	168	140	281	272	273	233	255	255	277	200
chr1	160165631	160165871	CASQ1	0.568465	140	144	98	96	140	111	107	91	174	124	141	119	149	144	151	124
chr1	160167261	160167501	CASQ1	0.564315	88	77	69	68	96	73	58	45	90	74	88	79	91	78	82	66
chr1	160168373	160168613	CASQ1	0.526971	94	79	72	71	102	94	82	60	111	94	103	88	93	95	98	86
chr1	160168672	160168912	CASQ1	0.497925	236	242	199	143	221	194	158	129	250	228	252	193	229	248	258	180
chr1	160169557	160169797	CASQ1	0.497925	178	155	114	112	165	148	111	89	190	149	176	144	171	168	144	126
chr1	160170980	160171220	CASQ1	0.551867	62	53	42	42	57	46	42	36	69	66	67	46	54	53	62	45
chr1	161275596	161276047	MPZ	0.621681	159	139	124	111	147	133	90	95	156	142	143	127	145	137	134	119
chr1	161276066	161276306	MPZ	0.626556	126	103	86	96	115	100	86	72	129	121	124	108	126	134	112	108
chr1	161276424	161276784	MPZ	0.512465	206	218	152	124	181	174	150	112	227	206	210	188	208	190	193	170
chr1	161276950	161277310	MPZ	0.545706	136	140	112	88	140	126	98	77	144	142	133	124	154	140	128	122
chr1	161279541	161279781	MPZ	0.614108	7	4	3	3	4	4	3	2	5	3	7	6	6	4	4	3
chr1	201008904	201009610	CACNA1S	0.595474	32	29	24	28	39	33	23	26	39	32	33	32	27	34	29	33
chr1	201009675	201009915	CACNA1S	0.605809	11	11	9	10	16	17	12	4	16	13	13	10	13	11	9	15
chr1	201010554	201010794	CACNA1S	0.564315	47	43	40	45	68	52	36	34	59	54	59	50	61	57	54	55
chr1	201012353	201012713	CACNA1S	0.576177	70	72	57	59	76	71	49	50	78	62	78	65	67	67	82	67
chr1	201013399	201013639	CACNA1S	0.609959	75	83	70	65	92	84	65	56	104	77	83	71	73	83	78	73
chr1	201016184	201016424	CACNA1S	0.526971	112	108	89	83	117	113	84	59	132	108	119	97	116	105	105	94
chr1	201016583	201016823	CACNA1S	0.53112	107	124	86	87	116	90	79	65	136	99	113	92	105	112	97	90
chr1	201017640	201017880	CACNA1S	0.593361	28	36	25	24	35	22	21	22	49	27	30	29	33	36	28	28
chr1	201018058	201018298	CACNA1S	0.589212	32	33	25	26	32	29	24	19	34	29	32	25	31	31	28	29
chr1	201019460	201019700	CACNA1S	0.543568	66	66	50	44	77	61	36	41	79	69	70	60	63	74	62	53
chr1	201020011	201020371	CACNA1S	0.590028	84	67	69	60	84	74	52	46	93	69	91	67	69	77	71	68
chr1	201021610	201021850	CACNA1S	0.551867	101	104	72	84	98	94	74	80	111	92	110	79	104	96	97	89
chr1	201022249	201022489	CACNA1S	0.622407	38	34	26	30	40	34	28	32	39	36	42	31	30	37	37	34
chr1	201022530	201022770	CACNA1S	0.618257	27	22	19	18	34	21	16	18	35	24	23	22	23	29	24	24
chr1	201023578	201023698	CACNA1S	0.628099	0	0	0	1	0	0	0	0	0	0	1	1	0	1	0	0
chr1	201027481	201027697	CACNA1S	0.539171	52	60	39	46	56	43	45	30	61	50	58	50	61	52	54	48
chr1	201028251	201028491	CACNA1S	0.589212	28	31	19	22	31	25	15	25	37	27	29	20	27	30	30	27
chr1	201029684	201030044	CACNA1S	0.556787	118	123	90	86	118	98	78	70	119	96	123	100	123	107	117	97
chr1	201030315	201030675	CACNA1S	0.565097	105	98	79	79	93	83	70	60	114	103	107	89	101	109	100	76
chr1	201030964	201031324	CACNA1S	0.617729	40	42	37	42	48	30	36	30	49	31	44	38	43	41	46	41
chr1	201031537	201031657	CACNA1S	0.61157	26	26	28	26	36	34	21	30	40	30	34	29	36	37	31	29
chr1	201034899	201035139	CACNA1S	0.630705	15	15	17	15	16	11	11	10	21	15	20	15	14	22	15	14
chr1	201035280	201035520	CACNA1S	0.655602	38	36	36	39	50	37	28	39	51	35	51	39	46	45	46	44
chr1	201035947	201036187	CACNA1S	0.59751	35	26	22	22	38	27	22	26	39	26	33	29	24	24	35	34
chr1	201038174	201038414	CACNA1S	0.572614	47	49	37	41	52	54	36	29	61	43	55	49	55	45	42	41
chr1	201038542	201038662	CACNA1S	0.636364	8	5	4	5	7	7	9	5	9	6	6	5	7	7	8	6
chr1	201038670	201038790	CACNA1S	0.61157	4	1	2	3	5	3	5	5	7	2	4	6	7	5	4	5
chr1	201039345	201039585	CACNA1S	0.593361	56	61	45	44	69	48	44	43	72	49	65	53	63	64	66	47
chr1	201041797	201042037	CACNA1S	0.506224	97	119	75	72	103	91	73	60	123	97	109	95	118	117	97	85
chr1	201042603	201042843	CACNA1S	0.53527	96	96	76	71	107	89	73	75	129	109	120	96	121	106	129	96
chr1	201043570	201043810	CACNA1S	0.576763	43	40	35	34	46	47	26	30	51	52	52	39	48	55	45	39
chr1	201044562	201044802	CACNA1S	0.547718	94	104	70	73	96	95	68	60	117	90	97	98	102	93	99	88
chr1	201046066	201046306	CACNA1S	0.572614	22	21	13	22	29	22	20	19	34	21	25	21	20	34	33	28
chr1	201046939	201047299	CACNA1S	0.614958	64	41	39	54	62	42	46	48	79	54	72	55	60	64	62	57
chr1	201052189	201052549	CACNA1S	0.556787	57	52	41	45	69	55	43	41	71	57	63	54	57	58	57	59
chr1	201053998	201054238	CACNA1S	0.556017	84	72	64	67	83	80	64	55	108	74	83	74	84	88	81	83
chr1	201054456	201054816	CACNA1S	0.554017	118	119	88	77	109	92	81	76	130	111	114	101	111	112	115	95
chr1	201056918	201057134	CACNA1S	0.502304	101	114	89	78	109	100	79	69	142	100	124	104	117	99	103	86
chr1	201058308	201058668	CACNA1S	0.601108	46	35	33	34	39	38	32	36	49	31	51	37	42	40	46	41
chr1	201060663	201061350	CACNA1S	0.594477	48	53	45	42	51	46	34	32	61	47	56	47	56	60	49	48
chr1	201062958	201063198	CACNA1S	0.543568	78	81	55	57	70	65	54	54	99	84	86	69	74	81	82	66
chr1	201079224	201079464	CACNA1S	0.59751	36	40	29	35	40	35	24	24	46	38	50	39	38	45	43	47
chr1	201081211	201081571	CACNA1S	0.617729	85	75	63	59	96	77	54	57	105	70	78	74	81	84	90	74
chr1	201328240	201328480	TNNT2	0.651452	9	11	10	11	12	10	14	9	15	12	14	10	11	16	9	11
chr1	201328650	201328890	TNNT2	0.580913	40	42	34	39	45	37	37	34	57	46	49	47	46	50	40	40
chr1	201330331	201330571	TNNT2	0.593361	76	85	58	69	93	75	69	58	111	78	97	75	93	91	90	74
chr1	201330961	201331321	TNNT2	0.587258	202	210	177	132	186	177	139	120	216	216	189	182	209	212	220	159
chr1	201332358	201332598	TNNT2	0.526971	294	287	224	162	231	241	189	157	304	285	274	236	265	306	291	219
chr1	201333344	201333584	TNNT2	0.647303	9	4	6	8	7	12	7	7	14	5	9	8	10	12	9	9
chr1	201334256	201334496	TNNT2	0.560166	158	159	124	111	167	139	95	92	169	139	171	136	141	134	156	135
chr1	201334647	201334887	TNNT2	0.576763	64	61	50	53	68	57	45	39	76	52	73	61	63	66	79	55
chr1	201335862	201336102	TNNT2	0.60166	87	79	58	77	98	79	54	58	90	81	96	78	84	91	73	80
chr1	201336796	201337036	TNNT2	0.514523	325	370	278	216	292	294	252	180	388	368	305	276	352	354	364	261
chr1	201337202	201337442	TNNT2	0.605809	83	77	70	76	93	73	64	56	104	73	91	81	91	89	92	80
chr1	201338405	201338525	TNNT2	0.61157	10	13	8	8	9	7	7	5	11	12	11	10	8	8	6	9
chr1	201338838	201339054	TNNT2	0.626728	42	49	40	42	51	40	31	37	64	45	52	43	47	47	50	46
chr1	201341101	201341328	TNNT2	0.52193	85	81	66	54	83	65	52	53	87	78	68	74	67	68	76	61
chr1	201342241	201342457	TNNT2	0.562212	139	132	110	92	138	100	89	87	185	136	155	132	152	148	158	125
chr1	22149738	22150280	HSPG2	0.672192	9	7	5	8	12	7	6	7	7	7	11	11	10	8	7	10
chr1	22150535	22150953	HSPG2	0.670644	20	18	20	17	25	22	12	15	24	19	26	22	22	22	22	21
chr1	22150970	22151330	HSPG2	0.628809	23	20	18	12	23	18	11	17	23	19	22	18	22	22	17	20
chr1	22154263	22155013	HSPG2	0.619174	34	31	26	26	36	32	24	26	35	31	32	31	32	34	32	31
chr1	22155269	22155629	HSPG2	0.698061	4	5	5	3	4	2	1	3	4	4	4	5	6	5	4	4
chr1	22155806	22156166	HSPG2	0.65928	12	19	12	12	19	14	12	8	12	16	16	14	16	13	17	16
chr1	22156414	22156654	HSPG2	0.680498	4	4	2	3	6	1	3	3	8	5	5	5	8	7	3	4
chr1	22157408	22158362	HSPG2	0.652356	18	17	16	16	22	17	15	12	22	17	23	18	17	20	19	18
chr1	22158923	22159163	HSPG2	0.6639	22	24	18	20	25	21	17	15	29	16	25	16	20	25	23	26
chr1	22159693	22160173	HSPG2	0.619543	51	50	41	44	62	51	38	39	57	50	58	51	57	55	55	50
chr1	22160243	22160483	HSPG2	0.572614	20	28	20	21	32	22	20	19	30	24	20	22	27	27	27	19
chr1	22161064	22161544	HSPG2	0.615385	40	33	28	33	47	38	24	26	49	32	38	33	35	39	34	36
chr1	22161961	22162201	HSPG2	0.514523	85	97	75	71	100	84	71	61	110	88	111	101	103	91	92	84
chr1	22163216	22163576	HSPG2	0.639889	24	20	16	22	24	19	19	15	30	15	29	26	23	24	27	22
chr1	22165207	22165687	HSPG2	0.64657	16	17	9	17	19	15	12	13	25	15	20	14	16	17	16	19
chr1	22165773	22166133	HSPG2	0.623269	39	40	28	25	38	37	29	36	41	37	40	35	38	40	39	41
chr1	22166232	22166592	HSPG2	0.587258	100	102	80	82	105	89	79	64	123	97	97	100	108	97	113	96
chr1	22167505	22167865	HSPG2	0.639889	16	15	8	10	16	12	10	8	17	12	12	14	14	14	10	15
chr1	22167983	22168223	HSPG2	0.605809	28	25	17	18	36	25	20	18	30	23	31	24	25	27	26	25
chr1	22168443	22168923	HSPG2	0.661123	35	33	25	30	35	29	26	20	36	30	31	37	34	37	35	33
chr1	22169158	22169518	HSPG2	0.639889	14	16	13	11	15	17	10	11	19	13	21	14	19	17	15	16
chr1	22169680	22170040	HSPG2	0.642659	11	18	9	15	16	14	14	12	21	12	15	18	11	12	18	16
chr1	22170536	22170896	HSPG2	0.639889	13	12	11	13	16	13	8	9	16	11	17	14	16	15	16	13
chr1	22172494	22173196	HSPG2	0.628734	25	26	22	22	31	26	22	18	29	22	34	23	27	26	24	27
chr1	22173795	22174035	HSPG2	0.639004	21	18	15	20	27	19	19	13	25	21	24	18	20	21	21	25
chr1	22174077	22174638	HSPG2	0.640569	43	38	36	32	52	38	30	32	52	35	49	39	36	42	40	42
chr1	22175029	22175629	HSPG2	0.637271	47	36	37	38	47	35	33	29	49	40	50	38	38	47	51	39
chr1	22176453	22176789	HSPG2	0.646884	29	30	27	28	39	34	25	23	48	22	32	28	31	31	33	31
chr1	22176803	22177043	HSPG2	0.672199	16	17	10	21	23	16	11	15	19	15	16	13	21	21	14	16
chr1	22177928	22178833	HSPG2	0.65011	22	22	17	20	25	20	19	20	28	18	29	18	22	26	22	22
chr1	22179137	22179617	HSPG2	0.671518	8	10	7	12	12	9	6	8	13	7	13	11	10	10	8	13
chr1	22180580	22180940	HSPG2	0.626039	6	5	6	7	5	5	5	6	7	5	5	6	4	5	5	4
chr1	22181049	22181529	HSPG2	0.656965	12	14	12	13	18	11	12	13	20	11	20	14	15	17	16	16
chr1	22181742	22182458	HSPG2	0.67364	8	8	5	9	8	9	6	7	10	9	11	8	8	9	9	9
chr1	22183452	22183932	HSPG2	0.615385	58	48	40	50	66	50	39	38	68	47	58	49	59	59	53	54
chr1	22185993	22186818	HSPG2	0.624697	32	30	28	26	39	31	27	26	45	29	37	39	35	33	31	34
chr1	22188172	22188412	HSPG2	0.580913	57	65	50	55	74	67	51	48	82	59	75	66	57	64	63	61
chr1	22188413	22188653	HSPG2	0.609959	23	21	20	21	22	27	18	16	32	20	28	20	21	25	21	16
chr1	22190529	22190769	HSPG2	0.672199	3	2	1	4	5	7	4	1	5	5	4	2	5	4	7	5
chr1	22191270	22191630	HSPG2	0.67867	5	6	3	4	7	6	5	4	8	8	8	5	5	9	7	8
chr1	22191697	22191937	HSPG2	0.614108	25	27	17	25	31	32	19	22	37	26	27	22	26	27	29	32
chr1	22192135	22192375	HSPG2	0.60166	13	17	11	18	16	15	13	12	17	11	14	12	9	14	15	15
chr1	22198594	22198954	HSPG2	0.626039	30	28	24	27	35	27	21	19	38	26	34	27	27	28	29	24
chr1	22199002	22199362	HSPG2	0.66759	17	14	13	17	17	20	15	12	21	17	17	16	15	18	21	21
chr1	22199416	22199656	HSPG2	0.651452	11	8	5	10	13	10	7	13	12	13	10	8	8	9	13	9
chr1	22199772	22200012	HSPG2	0.568465	49	51	30	36	51	41	34	37	64	40	45	43	50	41	47	43
chr1	22200340	22200580	HSPG2	0.651452	9	4	7	7	10	7	4	5	8	5	8	5	5	11	7	7
chr1	22200820	22201514	HSPG2	0.666187	10	9	6	10	10	10	7	7	12	6	12	8	11	8	7	13
chr1	22202103	22202601	HSPG2	0.647295	22	21	16	19	22	18	22	15	26	22	26	19	22	20	18	21
chr1	22202721	22203254	HSPG2	0.623596	44	42	36	39	59	48	36	38	63	47	51	52	54	44	43	45
chr1	22204592	22204832	HSPG2	0.630705	6	6	4	6	6	6	2	2	6	4	8	3	6	5	4	4
chr1	22204860	22205220	HSPG2	0.65374	41	44	29	33	52	36	35	30	48	37	45	41	42	43	39	40
chr1	22205435	22205675	HSPG2	0.622407	20	24	12	23	29	15	15	17	32	19	22	20	21	28	24	20
chr1	22206517	22207391	HSPG2	0.617143	46	43	30	42	46	43	35	31	51	39	44	44	37	46	48	38
chr1	22207733	22208093	HSPG2	0.614958	45	37	31	34	41	31	27	28	51	39	38	35	41	35	41	37
chr1	22210915	22211755	HSPG2	0.663496	17	15	13	16	22	16	14	11	21	15	18	13	17	16	16	18
chr1	22211758	22211998	HSPG2	0.630705	30	29	15	29	34	28	24	23	35	26	27	31	24	29	33	31
chr1	22213669	22214245	HSPG2	0.642981	33	30	21	23	36	28	21	24	38	30	35	31	33	32	28	33
chr1	22214374	22214614	HSPG2	0.639004	21	18	13	13	22	15	15	15	18	14	19	21	21	22	25	16
chr1	22216425	22216737	HSPG2	0.632588	33	25	24	24	37	26	18	18	40	22	35	27	27	35	42	25
chr1	22216813	22217293	HSPG2	0.600832	93	90	75	71	104	88	70	59	121	94	102	87	90	95	99	87
chr1	22222306	22222498	HSPG2	0.590674	21	12	11	11	20	21	14	11	21	13	18	19	15	18	18	16
chr1	22222615	22222855	HSPG2	0.564315	123	125	112	107	146	121	103	85	170	140	147	121	128	133	146	119
chr1	227148994	227149354	ADCK3	0.623269	22	18	14	21	23	22	11	17	29	21	27	20	21	15	22	19
chr1	227152605	227153205	ADCK3	0.622296	36	29	26	32	37	32	22	20	35	29	34	28	30	36	28	31
chr1	227153284	227153524	ADCK3	0.643154	12	9	8	11	12	14	5	7	12	9	9	8	11	10	7	9
chr1	227165066	227165306	ADCK3	0.726141	0	1	0	0	0	1	0	0	2	0	1	0	0	1	0	1
chr1	227169668	227169908	ADCK3	0.680498	10	8	2	7	9	4	4	4	9	5	11	8	7	5	7	8
chr1	227170301	227170844	ADCK3	0.645221	33	36	30	33	48	32	25	27	45	37	41	38	41	32	41	38
chr1	227171173	227171628	ADCK3	0.64693	48	50	36	38	50	50	37	40	63	43	54	40	60	45	45	43
chr1	227171685	227172045	ADCK3	0.639889	39	31	27	29	43	29	29	26	50	31	37	33	35	44	31	39
chr1	227172182	227172422	ADCK3	0.614108	90	80	73	74	100	69	63	51	105	87	91	79	95	97	95	72
chr1	227172489	227172729	ADCK3	0.593361	57	55	39	46	67	54	47	31	77	50	60	50	46	60	47	51
chr1	227172877	227173117	ADCK3	0.618257	24	26	19	21	26	20	15	15	31	20	24	16	23	26	25	22
chr1	227174055	227174535	ADCK3	0.607069	92	100	77	80	106	88	62	58	115	86	112	86	90	98	97	84
chr1	229567139	229567691	ACTA1	0.620253	46	41	36	39	52	35	32	28	53	36	44	41	44	42	43	40
chr1	229567713	229567977	ACTA1	0.671698	26	17	15	22	24	20	17	12	20	17	20	16	16	23	18	14
chr1	229568001	229568241	ACTA1	0.672199	10	8	6	8	11	6	5	5	8	6	10	8	8	9	6	8
chr1	229568291	229568917	ACTA1	0.642743	55	43	35	39	60	44	35	36	53	41	52	47	51	49	46	48
chr1	236849894	236850110	ACTN2	0.668203	11	9	10	10	21	10	10	12	14	12	11	17	14	8	13	13
chr1	236881094	236881334	ACTN2	0.456432	151	143	100	105	129	129	97	87	169	134	164	123	164	137	142	121
chr1	236882133	236882373	ACTN2	0.497925	119	128	89	82	115	123	86	77	160	114	137	110	122	124	139	117
chr1	236883327	236883567	ACTN2	0.323651	252	268	204	155	206	212	154	127	269	256	253	221	226	241	263	187
chr1	236889156	236889396	ACTN2	0.46888	150	142	109	111	157	135	104	81	193	155	158	145	154	171	152	141
chr1	236890896	236891136	ACTN2	0.539419	136	139	110	83	139	136	91	100	166	150	137	150	154	141	145	117
chr1	236894453	236894693	ACTN2	0.365145	213	252	176	133	207	204	154	116	235	220	207	183	239	211	234	169
chr1	236898857	236899097	ACTN2	0.518672	174	183	122	104	155	147	118	99	209	166	172	153	193	165	173	134
chr1	236900347	236900587	ACTN2	0.510373	49	58	56	41	67	42	37	26	72	51	53	39	45	48	56	40
chr1	236902536	236902896	ACTN2	0.567867	39	37	25	30	41	32	28	27	44	33	43	30	42	42	28	38
chr1	236906089	236906449	ACTN2	0.493075	123	125	97	84	122	104	89	82	149	120	125	100	113	124	123	103
chr1	236907820	236908180	ACTN2	0.590028	34	30	20	27	29	24	26	20	38	32	31	27	33	31	23	26
chr1	236910900	236911140	ACTN2	0.390041	123	139	99	87	111	112	99	78	147	131	120	125	115	124	122	106
chr1	236912313	236912673	ACTN2	0.373961	222	233	178	138	191	201	158	121	267	226	241	193	236	235	234	190
chr1	236914680	236915040	ACTN2	0.540166	66	63	52	45	74	60	46	37	79	61	72	49	52	74	56	55
chr1	236917193	236917433	ACTN2	0.589212	36	34	32	26	37	37	20	23	55	27	49	41	39	35	30	26
chr1	236918228	236918588	ACTN2	0.556787	108	105	91	68	102	91	68	63	132	90	119	96	114	117	89	89
chr1	236920678	236921038	ACTN2	0.459834	211	202	165	130	178	190	148	123	228	239	203	185	214	226	229	166
chr1	236922936	236923176	ACTN2	0.406639	203	223	175	124	188	207	155	115	253	222	208	199	210	234	211	167
chr1	236924213	236924573	ACTN2	0.484765	187	210	154	122	177	181	134	111	248	191	211	155	214	199	217	166
chr1	236925659	236926019	ACTN2	0.476454	93	96	74	72	94	86	72	59	119	86	102	77	94	101	96	86
chr1	237205802	237205922	RYR2	0.68595	1	0	1	1	2	0	1	0	2	1	0	1	1	1	0	3
chr1	237433736	237433976	RYR2	0.443983	195	210	170	114	179	178	139	108	211	199	215	174	219	207	190	154
chr1	237494109	237494349	RYR2	0.489627	111	114	94	80	111	101	79	61	114	116	125	107	132	112	107	97
chr1	237519154	237519394	RYR2	0.340249	263	298	224	151	207	212	184	147	295	276	287	226	256	272	293	206
chr1	237532820	237533012	RYR2	0.466321	134	124	97	84	118	104	72	62	149	107	116	98	114	107	119	101
chr1	237537959	237538175	RYR2	0.479263	183	206	157	111	180	160	141	105	226	199	189	173	209	198	201	147
chr1	237540558	237540798	RYR2	0.40249	135	143	104	89	151	127	99	73	151	132	143	110	136	127	130	108
chr1	237550510	237550750	RYR2	0.493776	136	153	118	97	141	135	101	102	175	152	158	139	166	177	153	123
chr1	237551345	237551561	RYR2	0.451613	98	109	83	61	112	88	72	61	120	91	105	82	112	108	83	91
chr1	237580265	237580505	RYR2	0.410788	209	213	150	124	181	175	126	95	227	211	192	168	186	206	206	144
chr1	237586289	237586649	RYR2	0.379501	232	249	184	141	206	215	169	130	261	244	225	199	242	238	251	195
chr1	237604520	237604880	RYR2	0.351801	203	190	161	119	171	166	138	110	205	184	195	167	186	192	210	153
chr1	237608641	237608881	RYR2	0.390041	183	197	160	115	189	161	138	93	232	195	214	172	204	200	209	160
chr1	237617602	237617962	RYR2	0.401662	260	278	216	146	219	225	171	137	275	273	267	220	295	271	282	219
chr1	237619847	237620087	RYR2	0.419087	148	150	112	92	151	141	104	98	189	145	159	138	168	162	160	131
chr1	237632319	237632559	RYR2	0.373444	253	275	193	152	226	204	173	130	284	253	253	219	271	254	256	172
chr1	237655044	237655284	RYR2	0.278008	258	265	184	139	195	227	185	126	265	240	256	214	258	245	276	180
chr1	237656211	237656451	RYR2	0.452282	156	193	137	107	156	149	120	93	176	160	176	156	184	167	170	134
chr1	237659751	237660111	RYR2	0.459834	203	179	147	121	182	171	141	104	209	186	197	169	205	195	204	141
chr1	237663926	237664286	RYR2	0.401662	334	351	286	193	279	291	234	168	368	377	340	299	353	377	381	278
chr1	237666516	237666876	RYR2	0.459834	160	173	121	112	172	137	121	86	190	152	175	151	162	165	169	134
chr1	237669941	237670181	RYR2	0.340249	206	195	159	114	177	163	134	100	219	201	181	186	206	197	196	141
chr1	237674915	237675131	RYR2	0.442396	170	182	133	112	183	160	125	107	208	176	172	149	196	172	168	135
chr1	237693648	237693888	RYR2	0.373444	193	226	195	137	180	166	153	117	236	209	227	191	213	208	215	167
chr1	237711630	237711990	RYR2	0.404432	243	261	208	141	215	218	173	140	282	261	246	210	260	271	252	198
chr1	237713737	237714097	RYR2	0.445983	213	218	191	132	189	185	143	115	245	212	235	179	241	217	228	178
chr1	237729790	237730150	RYR2	0.520776	140	137	110	94	135	128	85	83	160	125	138	118	141	125	136	116
chr1	237732351	237732711	RYR2	0.487535	171	163	137	99	153	143	114	95	185	159	173	142	178	165	171	136
chr1	237753016	237753376	RYR2	0.371191	294	329	259	179	252	258	226	150	330	315	303	241	309	314	332	221
chr1	237753875	237754355	RYR2	0.446985	223	224	169	132	195	194	151	132	246	225	227	197	225	222	241	179
chr1	237754975	237755215	RYR2	0.377593	247	276	218	148	218	234	183	139	286	253	253	223	261	290	265	195
chr1	237756675	237757035	RYR2	0.368421	271	334	224	171	238	241	199	141	311	284	303	244	283	302	314	209
chr1	237758697	237759057	RYR2	0.434903	151	157	109	101	141	121	96	73	166	142	139	122	134	152	155	112
chr1	237765247	237765487	RYR2	0.286307	209	226	168	116	164	173	138	103	248	210	224	179	217	207	226	175
chr1	237773994	237774354	RYR2	0.523546	125	111	104	88	130	105	75	70	123	112	120	115	117	121	127	104
chr1	237777260	237778220	RYR2	0.488033	241	246	187	144	210	210	167	127	272	239	251	204	243	245	253	185
chr1	237780505	237780865	RYR2	0.387812	267	282	218	164	238	235	172	135	302	264	266	225	289	278	289	207
chr1	237786997	237787237	RYR2	0.327801	258	265	200	172	216	221	166	140	284	251	250	221	255	253	240	196
chr1	237788852	237789212	RYR2	0.390582	236	255	194	143	235	213	159	129	267	248	254	213	261	232	260	194
chr1	237791003	237791483	RYR2	0.434511	181	184	140	128	178	168	120	97	220	179	183	162	192	178	179	142
chr1	237794663	237794903	RYR2	0.427386	192	186	141	131	170	158	141	114	213	167	204	169	196	180	176	164
chr1	237796823	237797063	RYR2	0.344398	239	248	185	135	192	214	171	130	246	221	250	203	222	230	223	184
chr1	237798120	237798360	RYR2	0.39834	212	222	167	131	178	177	146	109	214	206	219	195	209	209	216	160
chr1	237801604	237801844	RYR2	0.406639	144	157	117	95	139	140	96	76	163	141	161	123	140	153	145	121
chr1	237802227	237802587	RYR2	0.404432	198	187	144	117	188	177	141	103	216	181	192	163	188	190	197	167
chr1	237804129	237804369	RYR2	0.419087	129	139	91	86	127	121	94	92	157	137	148	115	145	144	137	116
chr1	237806566	237806806	RYR2	0.410788	153	172	132	102	167	159	120	98	191	168	182	158	190	179	168	134
chr1	237811648	237812008	RYR2	0.429363	273	286	214	153	231	258	200	139	299	301	272	248	284	299	293	222
chr1	237813106	237813466	RYR2	0.426593	310	311	249	180	245	262	215	152	333	344	308	263	329	315	329	222
chr1	237814635	237814875	RYR2	0.307054	302	334	264	160	219	264	211	153	322	320	294	259	336	307	309	241
chr1	237817463	237817823	RYR2	0.357341	230	232	187	120	209	191	156	113	239	238	223	190	231	230	221	177
chr1	237819022	237819382	RYR2	0.382271	266	278	219	155	214	235	182	135	301	275	281	232	271	278	277	206
chr1	237821162	237821402	RYR2	0.307054	225	230	174	139	166	192	149	115	244	210	237	197	226	217	236	173
chr1	237823209	237823449	RYR2	0.26971	197	237	181	130	157	186	169	131	248	231	202	186	235	223	212	172
chr1	237824054	237824294	RYR2	0.373444	129	131	112	80	124	107	91	58	151	115	135	113	119	126	115	107
chr1	237829730	237829970	RYR2	0.352697	232	237	189	134	208	192	151	121	248	232	234	203	230	237	264	185
chr1	237831100	237831340	RYR2	0.290456	181	193	129	115	150	150	122	105	194	173	182	150	196	177	174	159
chr1	237837337	237837577	RYR2	0.39834	197	209	176	126	184	193	145	107	236	212	235	172	216	216	208	165
chr1	237837968	237838208	RYR2	0.39834	298	304	230	151	235	235	190	148	313	291	274	240	285	289	285	228
chr1	237841259	237841499	RYR2	0.356846	238	289	217	152	229	224	161	144	296	249	275	208	265	238	263	187
chr1	237843696	237843936	RYR2	0.390041	206	258	193	122	197	208	147	109	264	235	226	191	245	227	230	186
chr1	237850683	237850899	RYR2	0.414747	321	332	267	197	267	270	237	179	347	346	323	256	330	334	309	257
chr1	237862174	237862414	RYR2	0.307054	257	259	208	149	200	223	191	133	281	247	244	210	265	259	255	202
chr1	237863467	237863827	RYR2	0.412742	219	223	163	129	209	184	140	110	252	212	226	177	209	225	213	173
chr1	237865198	237865438	RYR2	0.323651	226	251	196	122	168	193	163	120	260	242	238	194	238	223	258	182
chr1	237868457	237868697	RYR2	0.369295	253	268	202	155	216	230	175	124	303	263	267	238	268	263	284	192
chr1	237870168	237870648	RYR2	0.419958	199	222	168	127	188	182	143	111	233	205	218	178	206	214	212	175
chr1	237872097	237872457	RYR2	0.415512	239	249	184	133	193	192	154	123	258	223	226	205	240	243	251	179
chr1	237872703	237872943	RYR2	0.423237	105	110	103	72	109	89	65	63	131	103	104	85	126	106	114	91
chr1	237874970	237875210	RYR2	0.311203	269	281	234	149	195	223	180	138	320	269	253	237	268	255	278	213
chr1	237880402	237880762	RYR2	0.465374	275	266	229	148	232	228	186	139	286	274	280	225	267	276	292	209
chr1	237881671	237881911	RYR2	0.298755	262	258	207	144	209	226	165	131	266	244	244	229	251	261	246	188
chr1	237886374	237886614	RYR2	0.381743	243	296	229	160	236	233	196	130	296	288	288	224	279	272	294	218
chr1	237889470	237889710	RYR2	0.302905	209	218	162	122	144	169	141	98	210	206	222	192	191	196	213	171
chr1	237890322	237890562	RYR2	0.373444	234	240	186	126	193	202	154	116	256	246	239	195	249	241	244	169
chr1	237893487	237893727	RYR2	0.381743	250	279	217	153	208	226	171	144	282	275	259	229	261	258	287	181
chr1	237895277	237895517	RYR2	0.40249	120	128	87	67	137	104	90	70	141	121	112	100	129	109	121	101
chr1	237896910	237897150	RYR2	0.3361	245	293	203	161	222	207	176	143	284	278	266	229	239	253	288	214
chr1	237905585	237905705	RYR2	0.347107	88	106	72	65	98	87	81	58	108	100	112	87	97	96	91	97
chr1	237919517	237919757	RYR2	0.46473	117	119	89	71	122	93	79	60	141	118	117	103	120	115	120	101
chr1	237920916	237921156	RYR2	0.348548	212	266	208	140	185	211	169	144	273	277	239	239	236	257	248	198
chr1	237922993	237923233	RYR2	0.40249	169	184	145	93	165	156	127	100	198	158	168	129	177	186	163	142
chr1	237924171	237924411	RYR2	0.377593	173	183	134	120	153	136	105	90	210	173	176	156	194	154	167	131
chr1	237934026	237934266	RYR2	0.485477	92	99	67	71	96	80	61	55	97	91	108	88	98	94	98	81
chr1	237935235	237935475	RYR2	0.3361	234	269	194	150	195	213	169	128	249	231	230	209	248	238	266	196
chr1	237936763	237937003	RYR2	0.3361	239	239	191	136	185	192	170	124	231	232	242	195	241	239	264	202
chr1	237941897	237942137	RYR2	0.427386	148	147	135	102	155	137	101	93	170	139	155	139	161	168	149	116
chr1	237944785	237945025	RYR2	0.323651	278	287	233	157	196	227	182	134	289	262	253	231	266	286	281	210
chr1	237946903	237948343	RYR2	0.47814	220	227	183	135	200	195	157	121	257	219	231	200	229	228	243	177
chr1	237951181	237951541	RYR2	0.385042	223	244	184	147	218	207	169	120	266	218	238	199	231	230	234	189
chr1	237954651	237954891	RYR2	0.33195	280	339	262	172	243	255	203	150	346	325	318	267	323	317	329	257
chr1	237955321	237955657	RYR2	0.442136	198	212	149	128	185	156	138	107	208	200	204	158	202	197	199	168
chr1	237957111	237957351	RYR2	0.3361	236	241	181	128	188	204	143	127	219	218	231	170	219	232	209	158
chr1	237958489	237958729	RYR2	0.248963	225	261	194	156	177	210	167	123	262	242	241	184	248	207	228	195
chr1	237961283	237961523	RYR2	0.419087	155	156	114	100	138	119	98	68	159	144	138	112	152	154	133	104
chr1	237965065	237965305	RYR2	0.40249	171	165	134	102	153	152	117	84	188	167	181	143	170	172	187	139
chr1	237969377	237969689	RYR2	0.361022	330	366	286	191	267	278	277	188	372	392	343	305	367	385	381	248
chr1	237972147	237972387	RYR2	0.360996	296	305	240	162	255	247	184	138	335	296	275	258	302	279	310	233
chr1	237982233	237982593	RYR2	0.407202	252	249	211	123	215	219	165	129	275	245	257	211	244	253	263	180
chr1	237991592	237991832	RYR2	0.394191	197	207	160	132	180	167	133	104	221	217	199	148	221	194	207	150
chr1	237993759	237993999	RYR2	0.448133	252	237	203	145	211	207	178	133	285	265	253	219	269	260	269	193
chr1	237994719	237994959	RYR2	0.327801	243	265	225	146	202	211	188	148	276	247	259	213	270	236	255	204
chr1	237995779	237996019	RYR2	0.406639	269	290	239	176	250	205	175	152	309	290	285	265	293	296	300	201
chr1	26126846	26126966	SEPN1	0.826446	0	0	0	0	0	0	0	0	0	0	0	0	0	0	0	0
chr1	26127472	26127712	SEPN1	0.585062	41	47	38	44	49	38	36	36	56	42	52	48	57	41	43	43
chr1	26131579	26131819	SEPN1	0.59751	21	25	22	20	29	19	15	16	27	17	24	24	17	18	24	20
chr1	26134995	26135355	SEPN1	0.66205	23	30	23	28	30	28	21	20	43	24	28	26	29	30	31	31
chr1	26135458	26135698	SEPN1	0.655602	39	35	32	36	47	31	24	34	52	30	51	34	39	38	34	35
chr1	26136122	26136362	SEPN1	0.630705	137	134	117	105	141	110	84	87	154	131	137	125	142	148	135	134
chr1	26137865	26138455	SEPN1	0.609137	41	36	29	38	38	40	28	25	43	34	36	33	35	37	30	38
chr1	26139110	26139350	SEPN1	0.622407	6	8	4	4	7	9	4	6	6	4	7	5	5	6	6	6
chr1	26140280	26140760	SEPN1	0.62578	47	51	41	40	59	38	36	31	66	44	56	52	57	55	54	47
chr1	26141943	26142303	SEPN1	0.614958	138	122	98	83	123	112	94	76	151	122	134	119	136	116	130	104
chr1	33241516	33241756	YARS	0.493776	114	116	87	81	106	91	84	70	122	99	113	90	107	113	97	103
chr1	33244873	33245233	YARS	0.540166	137	144	109	106	131	116	93	91	160	119	144	120	128	128	144	122
chr1	33245602	33245962	YARS	0.556787	142	145	130	110	145	129	101	94	187	139	154	147	160	151	163	131
chr1	33246648	33246840	YARS	0.518135	46	47	34	42	49	58	31	32	65	49	44	43	51	48	54	38
chr1	33247952	33248192	YARS	0.502075	133	127	97	91	134	112	88	71	149	128	142	115	124	114	136	103
chr1	33251885	33252125	YARS	0.40249	282	298	242	169	251	245	199	143	328	295	307	234	308	289	311	210
chr1	33252488	33252728	YARS	0.443983	243	261	189	143	194	224	168	123	258	229	261	189	228	219	245	173
chr1	33256688	33256928	YARS	0.439834	209	223	165	128	193	175	140	111	212	215	223	192	205	197	219	158
chr1	33263275	33263491	YARS	0.382488	186	184	172	122	168	172	140	105	206	204	209	179	193	197	187	172
chr1	33272027	33272267	YARS	0.539419	106	104	78	74	115	94	73	66	114	104	84	90	101	99	103	79
chr1	33276099	33276764	YARS	0.475976	294	297	246	168	239	259	212	145	334	295	302	254	297	301	327	235
chr1	33282696	33282936	YARS	0.643154	36	41	28	34	52	32	27	27	50	43	45	44	49	42	34	33
chr1	46654850	46655330	POMGNT1	0.571726	46	46	35	37	46	46	33	27	54	38	50	34	42	44	50	45
chr1	46655473	46655713	POMGNT1	0.547718	59	54	44	50	61	49	49	39	78	48	66	52	55	63	58	53
chr1	46656070	46656286	POMGNT1	0.529954	201	205	149	132	183	178	154	115	224	186	221	178	227	223	223	163
chr1	46656303	46656543	POMGNT1	0.539419	174	174	151	113	191	154	132	100	203	156	187	152	209	181	181	151
chr1	46657728	46658328	POMGNT1	0.560732	68	72	54	51	82	68	53	44	91	66	73	64	65	75	80	65
chr1	46658480	46658720	POMGNT1	0.526971	136	156	123	113	155	132	107	94	194	144	162	149	163	158	175	139
chr1	46658772	46659132	POMGNT1	0.570637	115	99	85	81	113	99	73	66	132	98	119	94	116	112	118	106
chr1	46659153	46659393	POMGNT1	0.585062	143	140	116	106	152	144	104	81	180	147	158	132	146	149	153	147
chr1	46659441	46659681	POMGNT1	0.539419	82	69	60	66	89	73	48	49	100	77	80	72	75	75	83	69
chr1	46659889	46660129	POMGNT1	0.605809	48	49	44	39	56	47	33	29	58	45	49	48	47	50	55	44
chr1	46660153	46660393	POMGNT1	0.585062	104	87	75	76	97	85	66	68	120	95	106	97	101	98	89	82
chr1	46660454	46660694	POMGNT1	0.622407	47	32	36	32	50	34	33	29	58	34	44	42	37	42	47	36
chr1	46661375	46661831	POMGNT1	0.553611	70	66	58	51	75	77	49	43	81	62	92	61	77	78	72	68
chr1	46662341	46662818	POMGNT1	0.575314	178	168	136	126	172	160	127	102	184	159	189	149	176	182	178	155
chr1	46663313	46663553	POMGNT1	0.585062	12	5	10	13	15	8	8	9	11	8	10	8	10	8	7	13
chr1	53662511	53662871	CPT2	0.720222	8	5	3	2	8	5	3	5	7	5	6	6	6	5	3	6
chr1	53666310	53666550	CPT2	0.473029	203	215	196	139	200	173	154	119	247	201	221	208	227	218	246	174
chr1	53667927	53668167	CPT2	0.394191	167	185	130	111	154	154	125	106	198	181	182	148	188	181	178	150
chr1	53675618	53677058	CPT2	0.502429	193	200	150	121	173	166	134	96	209	189	192	166	194	188	198	150
chr1	53678898	53679330	CPT2	0.51963	127	130	102	89	120	126	79	73	144	112	137	115	137	126	125	113
chr1	6527567	6527687	PLEKHG5	0.61157	2	5	4	2	4	3	2	6	4	3	4	3	5	3	3	2
chr1	6527785	6528745	PLEKHG5	0.664932	17	10	12	16	19	13	12	11	19	14	14	16	14	13	14	14
chr1	6528992	6529184	PLEKHG5	0.595855	37	24	24	28	39	34	20	27	35	32	36	32	30	34	31	28
chr1	6529236	6529812	PLEKHG5	0.606586	77	78	60	64	83	72	58	54	93	75	81	66	74	76	74	69
chr1	6530235	6530475	PLEKHG5	0.655602	23	22	17	22	31	30	18	18	33	22	25	20	28	35	18	23
chr1	6530514	6531189	PLEKHG5	0.693787	22	15	16	17	20	15	14	16	25	15	16	16	22	21	20	20
chr1	6531442	6531962	PLEKHG5	0.706334	9	8	8	12	10	9	7	8	14	10	9	9	12	9	9	12
chr1	6532514	6532754	PLEKHG5	0.643154	10	9	6	11	15	10	9	9	16	6	10	11	13	11	9	9
chr1	6532979	6533579	PLEKHG5	0.673877	30	27	24	26	34	25	21	19	34	28	39	27	34	26	28	25
chr1	6533968	6534328	PLEKHG5	0.68144	10	7	7	7	6	8	8	7	9	8	9	5	7	9	8	13
chr1	6534458	6534698	PLEKHG5	0.609959	21	19	26	25	38	29	15	21	37	27	33	24	25	27	32	27
chr1	6535029	6535245	PLEKHG5	0.589862	103	99	80	85	101	97	80	68	133	116	106	111	105	102	107	95
chr1	6535431	6535671	PLEKHG5	0.684647	6	6	5	7	11	10	5	6	15	3	7	5	8	6	9	5
chr1	6535923	6536163	PLEKHG5	0.647303	67	59	54	63	83	69	54	51	93	73	88	72	77	79	76	68
chr1	6537533	6537773	PLEKHG5	0.630705	18	16	12	15	17	13	12	11	18	14	22	17	15	17	17	14
chr1	6556470	6556710	PLEKHG5	0.680498	4	5	4	5	6	4	4	4	9	5	8	5	2	4	3	5
chr1	6579417	6579657	PLEKHG5	0.53112	180	162	138	116	187	148	126	111	197	162	165	143	185	160	183	130
chr10	101474289	101474529	COX15	0.514523	39	32	32	34	41	40	22	22	44	36	37	42	45	38	34	28
chr10	101476041	101476281	COX15	0.456432	115	109	91	79	125	99	76	62	128	109	116	97	132	104	116	93
chr10	101477999	101478359	COX15	0.457064	216	249	182	130	208	191	159	130	239	229	219	187	220	214	221	180
chr10	101480664	101480904	COX15	0.46473	64	67	56	54	75	70	45	39	77	66	77	70	81	64	70	58
chr10	101483696	101483936	COX15	0.485477	118	115	88	75	114	104	77	67	130	113	127	117	107	121	115	96
chr10	101486661	101486997	COX15	0.459941	171	170	145	124	183	163	133	100	213	179	176	160	185	172	168	146
chr10	101487138	101487378	COX15	0.40249	280	274	226	170	249	237	187	136	316	280	286	242	284	270	296	225
chr10	101489220	101489580	COX15	0.476454	205	219	198	148	194	207	165	121	245	232	220	204	228	222	232	182
chr10	101491641	101491881	COX15	0.60166	36	32	27	26	38	28	20	29	46	24	35	36	39	27	25	28
chr10	102747868	102749308	C10orf2	0.557252	137	128	105	96	135	122	102	81	155	121	142	120	135	134	127	119
chr10	102749340	102749700	C10orf2	0.534626	117	115	95	95	131	116	93	73	154	101	116	108	121	132	123	112
chr10	102750126	102750366	C10orf2	0.485477	167	188	147	113	165	160	127	98	209	186	189	150	182	160	181	145
chr10	102750523	102750883	C10orf2	0.493075	143	149	117	100	147	126	103	83	164	150	144	123	145	143	145	112
chr10	102752866	102753346	C10orf2	0.548857	110	105	87	85	108	91	76	72	133	101	109	102	105	108	106	93
chr10	112404131	112404347	RBM20	0.764977	0	0	0	0	1	0	0	0	0	0	0	0	0	0	0	0
chr10	112540500	112541700	RBM20	0.584513	132	121	109	100	137	118	95	80	159	131	144	122	134	139	133	119
chr10	112543027	112543219	RBM20	0.512953	104	132	95	86	132	113	77	81	141	101	119	100	117	129	110	103
chr10	112544061	112544277	RBM20	0.511521	45	50	35	35	52	53	37	38	58	46	59	37	48	49	56	42
chr10	112544477	112544693	RBM20	0.373272	208	227	179	131	180	202	176	126	238	216	226	186	221	249	246	178
chr10	112557155	112557515	RBM20	0.443213	180	182	127	118	177	153	132	101	196	170	212	159	176	179	187	139
chr10	112559474	112559714	RBM20	0.414938	200	190	140	128	172	167	124	113	204	185	191	158	197	196	200	150
chr10	112570060	112570300	RBM20	0.556017	60	60	55	41	61	54	38	38	68	57	69	48	73	67	59	54
chr10	112571950	112572790	RBM20	0.573127	66	56	52	44	66	52	53	39	73	55	68	58	63	62	55	60
chr10	112579761	112580001	RBM20	0.46473	90	100	88	72	96	77	76	52	124	97	107	96	92	105	103	79
chr10	112580942	112581782	RBM20	0.533888	137	129	108	84	134	121	97	81	157	128	147	124	143	146	146	117
chr10	112583199	112583439	RBM20	0.414938	150	148	117	111	137	126	107	103	154	130	148	131	150	151	142	121
chr10	112590759	112590999	RBM20	0.576763	44	47	36	35	52	37	28	27	62	34	48	32	55	44	40	43
chr10	112595533	112595749	RBM20	0.562212	51	49	47	47	65	45	39	37	63	50	63	54	59	47	46	48
chr10	121411097	121411433	BAG3	0.747774	8	5	3	6	9	7	4	4	6	4	8	6	8	8	5	8
chr10	121429285	121429765	BAG3	0.627859	52	53	33	37	54	52	37	36	69	46	58	47	54	44	54	44
chr10	121431667	121432267	BAG3	0.640599	54	57	45	47	68	51	43	44	67	57	68	55	63	54	60	59
chr10	121435904	121436864	BAG3	0.521332	164	165	126	107	153	157	122	90	175	160	167	145	169	168	183	135
chr10	13320207	13320447	PHYH	0.344398	255	279	224	158	195	258	182	136	265	272	264	236	249	267	309	213
chr10	13322922	13323162	PHYH	0.394191	252	296	215	153	227	226	183	128	287	265	258	200	265	269	288	196
chr10	13325632	13325944	PHYH	0.456869	230	241	179	141	181	188	161	128	247	239	222	188	218	225	214	171
chr10	13330262	13330574	PHYH	0.546326	50	52	35	41	54	43	33	36	63	44	56	57	52	51	41	47
chr10	13333775	13333991	PHYH	0.345622	205	222	172	141	189	187	160	135	240	220	221	196	232	212	222	171
chr10	13336355	13336691	PHYH	0.468843	251	272	190	139	220	221	168	124	274	252	248	221	263	243	275	185
chr10	13337429	13337669	PHYH	0.33195	198	251	171	125	201	197	149	116	249	225	232	208	230	222	227	179
chr10	13340090	13340282	PHYH	0.321244	182	185	129	113	143	156	137	107	185	160	182	150	168	157	162	143
chr10	13341884	13342124	PHYH	0.771784	0	0	0	0	0	2	1	1	1	0	0	1	0	0	0	1
chr10	18429605	18429845	CACNB2	0.701245	7	4	2	8	6	3	2	5	5	5	6	3	5	6	2	4
chr10	18430006	18430246	CACNB2	0.680498	3	5	2	2	4	3	3	3	6	3	2	2	7	6	4	4
chr10	18439809	18440001	CACNB2	0.336788	209	207	136	115	175	163	111	107	195	165	187	134	181	161	163	138
chr10	18550102	18550342	CACNB2	0.522822	46	51	46	36	51	33	38	30	60	46	43	45	50	57	48	43
chr10	18629760	18630000	CACNB2	0.46888	168	155	130	108	151	142	111	90	180	157	161	138	154	153	149	124
chr10	18689874	18690114	CACNB2	0.556017	84	81	56	55	73	68	48	43	89	74	73	62	78	82	68	53
chr10	18690792	18691032	CACNB2	0.502075	80	91	61	68	96	81	62	51	108	80	88	72	80	78	82	78
chr10	18787224	18787464	CACNB2	0.419087	201	246	172	120	191	175	142	108	236	221	232	176	209	201	217	161
chr10	18789688	18789928	CACNB2	0.390041	138	136	107	103	136	118	95	77	164	137	142	116	142	139	145	114
chr10	18795317	18795557	CACNB2	0.340249	210	221	158	127	157	183	135	105	242	232	220	178	196	205	221	168
chr10	18803111	18803351	CACNB2	0.427386	287	299	230	157	233	238	188	147	307	307	280	217	265	290	290	217
chr10	18803389	18803509	CACNB2	0.404959	146	136	119	87	142	126	118	91	171	146	153	125	149	159	149	116
chr10	18803819	18804059	CACNB2	0.352697	247	286	191	156	211	210	178	138	273	237	255	228	268	259	269	202
chr10	18807184	18807424	CACNB2	0.497925	182	195	154	109	171	184	140	96	225	200	188	168	189	186	196	149
chr10	18807747	18807987	CACNB2	0.352697	151	184	131	109	160	161	123	90	201	165	184	149	181	164	194	122
chr10	18816451	18816691	CACNB2	0.427386	257	272	199	150	228	224	187	139	276	264	274	226	268	279	271	193
chr10	18822900	18823260	CACNB2	0.351801	264	308	233	155	232	231	189	147	309	300	294	237	279	276	289	228
chr10	18824955	18825171	CACNB2	0.368664	191	190	168	127	190	171	121	112	218	172	194	163	182	171	172	169
chr10	18827021	18827381	CACNB2	0.509695	241	214	189	138	192	183	162	128	243	227	213	197	229	220	242	185
chr10	18828105	18828705	CACNB2	0.519135	141	146	110	97	145	132	102	77	174	146	148	129	149	148	136	115
chr10	50822315	50822627	CHAT	0.738019	0	1	0	0	1	1	0	0	0	1	2	0	1	1	1	1
chr10	50823998	50824238	CHAT	0.522822	85	90	74	63	78	81	66	44	93	81	100	75	76	99	88	76
chr10	50824477	50824717	CHAT	0.564315	89	98	81	67	97	87	75	60	115	99	103	92	92	103	88	88
chr10	50827686	50828046	CHAT	0.603878	41	27	23	28	42	29	24	25	37	28	41	35	34	38	35	38
chr10	50828479	50828719	CHAT	0.622407	30	32	28	28	45	31	23	27	51	30	33	37	37	29	34	28
chr10	50830100	50830268	CHAT	0.615385	16	15	10	12	20	14	7	10	19	16	18	18	18	17	14	16
chr10	50833428	50833788	CHAT	0.581717	187	181	164	120	172	165	132	110	211	189	178	173	182	181	185	146
chr10	50835562	50835922	CHAT	0.567867	145	152	113	81	137	138	98	83	168	144	145	137	152	142	149	114
chr10	50854455	50854815	CHAT	0.65651	19	25	14	16	24	22	17	15	24	12	26	24	20	22	23	21
chr10	50856482	50856722	CHAT	0.605809	38	32	28	34	41	27	26	25	50	29	37	37	35	26	31	31
chr10	50857497	50857737	CHAT	0.626556	19	24	13	20	32	22	16	18	33	24	23	28	21	33	19	20
chr10	50859870	50860110	CHAT	0.452282	158	142	101	98	146	144	106	85	155	139	143	123	139	134	139	132
chr10	50863031	50863582	CHAT	0.563406	87	91	77	70	93	83	70	58	120	92	103	83	102	94	94	77
chr10	50870639	50870879	CHAT	0.568465	100	100	72	75	97	82	78	59	116	100	103	80	106	107	93	90
chr10	50872717	50873197	CHAT	0.550936	168	158	122	118	159	151	120	104	201	165	193	149	166	182	179	146
chr10	64572877	64574317	EGR2	0.605135	61	62	50	43	66	57	40	41	78	52	65	58	67	66	61	60
chr10	64575524	64575884	EGR2	0.603878	54	58	52	44	65	54	41	37	68	52	62	49	54	54	50	49
chr10	69881106	69882186	MYPN	0.460685	248	259	205	150	220	215	184	132	283	264	255	216	255	255	276	195
chr10	69902600	69902912	MYPN	0.415335	273	267	203	152	231	214	188	133	288	277	284	224	255	257	274	215
chr10	69905137	69905377	MYPN	0.33195	240	224	171	140	176	188	174	107	250	222	244	188	222	230	223	159
chr10	69908093	69908309	MYPN	0.497696	191	199	144	131	179	186	145	105	218	213	221	179	194	213	208	153
chr10	69909712	69909952	MYPN	0.348548	312	311	262	178	250	261	223	162	341	324	316	274	304	315	330	214
chr10	69918133	69918493	MYPN	0.290859	216	232	163	131	167	185	155	120	233	217	210	172	217	224	218	175
chr10	69921377	69921617	MYPN	0.302905	262	268	211	153	203	225	179	129	288	255	283	231	244	240	253	204
chr10	69925396	69925636	MYPN	0.406639	218	213	184	128	212	186	153	127	275	239	233	202	225	235	237	167
chr10	69925996	69926476	MYPN	0.538462	131	127	113	94	132	127	96	84	162	125	133	125	136	145	132	115
chr10	69933757	69934477	MYPN	0.500693	322	338	269	173	260	251	222	163	355	352	325	271	338	345	350	249
chr10	69935028	69935268	MYPN	0.394191	176	192	121	115	159	143	112	101	193	160	190	137	172	174	168	144
chr10	69948592	69948952	MYPN	0.440443	197	215	166	110	170	176	134	111	233	183	198	169	193	216	210	169
chr10	69954014	69954374	MYPN	0.465374	192	210	159	128	177	172	141	108	198	186	211	168	198	196	194	145
chr10	69955127	69955367	MYPN	0.443983	169	186	134	111	171	141	121	98	209	169	182	145	158	167	162	142
chr10	69957051	69957291	MYPN	0.439834	106	112	87	83	105	96	83	67	131	99	119	95	99	114	111	93
chr10	69959048	69959408	MYPN	0.509695	142	146	99	93	142	117	116	86	169	135	130	115	126	150	128	118
chr10	69961563	69961803	MYPN	0.551867	101	121	88	68	104	81	68	65	120	97	95	77	108	97	99	95
chr10	69966473	69966713	MYPN	0.456432	117	115	91	91	115	111	92	76	148	106	126	104	110	124	116	96
chr10	69969947	69970307	MYPN	0.498615	173	174	134	121	177	146	116	102	197	160	176	151	180	176	184	131
chr10	75757869	75758229	VCL	0.714681	15	17	14	15	21	15	12	14	18	15	18	16	17	15	14	21
chr10	75802755	75802995	VCL	0.294606	221	219	166	131	169	202	162	112	241	221	232	201	238	224	227	163
chr10	75830322	75830906	VCL	0.406838	242	253	194	152	218	211	176	126	252	254	242	212	234	250	255	196
chr10	75832428	75832668	VCL	0.46473	150	168	135	94	135	124	111	87	177	147	169	133	148	135	156	119
chr10	75834400	75834760	VCL	0.34626	242	246	194	141	194	204	171	129	254	226	227	207	248	216	236	182
chr10	75842136	75842376	VCL	0.427386	129	140	122	101	151	152	119	92	174	152	169	136	146	143	150	123
chr10	75843017	75843377	VCL	0.423823	202	222	156	123	176	173	136	113	244	193	203	167	202	204	211	150
chr10	75848850	75849210	VCL	0.432133	158	149	118	90	136	135	110	81	170	134	153	129	158	156	141	123
chr10	75849729	75849969	VCL	0.435685	160	179	149	117	153	156	120	96	204	171	170	156	180	178	179	147
chr10	75853943	75854303	VCL	0.498615	106	110	87	76	113	95	79	56	120	109	116	86	108	109	98	93
chr10	75855333	75855693	VCL	0.515235	85	84	58	67	101	77	44	61	100	68	87	61	80	84	83	66
chr10	75856905	75857145	VCL	0.460581	130	122	89	81	121	105	82	77	132	112	114	103	123	131	113	102
chr10	75860600	75860960	VCL	0.409972	167	179	125	122	169	141	125	90	196	159	177	141	161	154	165	131
chr10	75863511	75863751	VCL	0.410788	212	235	178	137	188	199	177	122	226	222	241	196	241	227	220	195
chr10	75864719	75865199	VCL	0.47817	124	130	93	85	117	105	90	70	138	121	141	102	125	118	106	99
chr10	75866929	75867169	VCL	0.522822	62	47	44	46	69	56	39	47	84	53	67	54	56	66	61	54
chr10	75868641	75869001	VCL	0.468144	126	126	111	105	138	120	100	77	167	124	138	120	129	143	138	123
chr10	75871588	75871948	VCL	0.554017	149	161	128	101	136	139	105	92	194	142	165	145	151	142	161	132
chr10	75873847	75874159	VCL	0.549521	77	63	53	46	75	64	52	44	79	64	70	64	77	76	67	50
chr10	75874526	75874742	VCL	0.470046	56	54	35	43	57	54	37	37	65	50	61	51	56	58	53	63
chr10	75877673	75878033	VCL	0.518006	104	110	76	78	100	86	73	58	120	93	107	90	97	101	89	75
chr10	88428374	88428614	LDB3	0.647303	21	13	13	12	15	12	13	13	20	16	16	14	11	13	16	12
chr10	88439019	88439379	LDB3	0.592798	92	79	63	68	88	76	71	59	108	77	100	86	90	93	96	77
chr10	88439756	88439996	LDB3	0.626556	73	70	55	58	86	63	51	39	90	66	83	74	74	77	73	65
chr10	88441136	88441616	LDB3	0.679834	15	14	9	12	16	10	12	10	23	13	19	15	14	16	17	13
chr10	88445325	88445565	LDB3	0.572614	115	98	76	71	114	102	77	69	105	88	114	100	108	96	105	81
chr10	88446747	88447107	LDB3	0.639889	86	91	69	73	97	80	68	65	113	80	94	81	95	89	95	94
chr10	88451557	88451917	LDB3	0.626039	60	59	44	45	65	52	41	34	70	52	66	51	57	59	58	51
chr10	88452189	88452429	LDB3	0.605809	73	79	51	63	98	65	50	49	102	75	72	76	80	86	68	69
chr10	88459007	88459223	LDB3	0.534562	150	141	122	101	160	155	100	100	182	160	183	151	162	160	160	124
chr10	88466201	88466561	LDB3	0.66759	28	28	22	21	27	25	17	17	32	25	31	28	25	30	28	24
chr10	88469554	88469914	LDB3	0.65374	13	11	15	13	19	14	14	14	19	11	16	11	20	20	14	13
chr10	88476025	88476145	LDB3	0.520661	32	30	26	35	34	24	22	28	40	28	44	36	39	41	35	28
chr10	88476235	88476595	LDB3	0.65928	34	34	29	27	37	30	22	26	46	35	37	32	34	36	31	33
chr10	88477683	88477995	LDB3	0.539936	112	123	93	88	108	86	90	69	127	115	116	97	132	110	102	98
chr10	88478423	88478663	LDB3	0.580913	44	51	40	52	51	51	37	31	63	44	53	48	50	53	41	50
chr10	88485831	88486071	LDB3	0.572614	48	57	44	38	57	49	41	44	63	51	49	56	54	55	62	40
chr10	88492568	88492808	LDB3	0.564315	43	39	28	30	43	35	28	27	50	43	35	35	30	34	37	42
chr10	92672557	92672797	ANKRD1	0.448133	224	229	155	130	201	174	152	120	236	226	217	179	204	225	223	162
chr10	92675228	92675707	ANKRD1	0.5125	104	86	65	69	89	78	69	57	109	84	97	73	83	94	87	76
chr10	92675890	92676106	ANKRD1	0.493088	75	82	63	57	90	66	61	53	103	78	84	84	90	73	83	61
chr10	92677417	92677657	ANKRD1	0.377593	268	288	218	159	231	212	200	131	273	280	278	221	287	266	302	197
chr10	92678535	92678751	ANKRD1	0.37788	220	213	203	144	216	176	108	117	201	206	180	191	209	169	185	148
chr10	92678836	92679076	ANKRD1	0.315353	216	218	175	124	173	171	120	95	223	197	194	163	206	171	204	158
chr10	92679835	92680195	ANKRD1	0.520776	292	300	246	161	248	259	211	159	353	310	308	253	316	329	333	234
chr10	92680650	92680890	ANKRD1	0.435685	250	277	190	154	211	220	169	142	276	239	252	217	261	264	286	189
chr10	99498223	99498535	ZFYVE27	0.543131	194	191	141	126	174	167	131	98	232	183	202	184	197	195	188	150
chr10	99502765	99503005	ZFYVE27	0.543568	83	84	79	70	96	84	70	58	117	92	92	74	80	84	93	79
chr10	99504414	99504702	ZFYVE27	0.591696	21	20	16	16	20	23	16	15	24	16	26	22	23	16	21	18
chr10	99507953	99508193	ZFYVE27	0.622407	44	40	31	36	33	40	24	23	51	35	37	32	35	39	34	37
chr10	99509166	99509406	ZFYVE27	0.543568	199	206	161	130	186	180	140	117	229	187	214	159	183	186	198	155
chr10	99510037	99510277	ZFYVE27	0.580913	42	45	32	33	39	38	24	22	45	36	47	44	38	42	33	31
chr10	99511055	99511295	ZFYVE27	0.568465	35	35	31	33	38	34	34	28	42	35	57	32	38	39	37	37
chr10	99512503	99513046	ZFYVE27	0.632353	16	14	13	9	16	11	11	10	16	10	17	12	15	14	13	14
chr10	99516924	99517164	ZFYVE27	0.59751	49	55	37	44	52	56	33	35	53	46	58	43	58	43	45	46
chr10	99517319	99517559	ZFYVE27	0.59751	38	32	28	25	40	29	27	21	42	27	34	37	39	44	48	30
chr10	99518904	99519144	ZFYVE27	0.580913	39	42	38	41	36	41	25	31	42	42	52	40	46	46	49	49
chr11	10011016	10011232	SBF2	0.313364	253	293	240	159	214	232	189	141	281	270	259	239	261	265	266	205
chr11	10013905	10014145	SBF2	0.356846	246	275	210	156	217	215	196	140	271	276	242	225	267	251	282	185
chr11	10014473	10014713	SBF2	0.302905	224	253	198	148	182	195	188	119	265	258	242	209	237	246	244	190
chr11	10015386	10015626	SBF2	0.294606	196	223	163	120	181	192	138	107	222	205	216	185	203	176	208	156
chr11	10019749	10019989	SBF2	0.307054	264	270	212	154	204	223	192	131	300	258	270	240	264	265	300	214
chr11	10022394	10022634	SBF2	0.327801	179	214	134	100	157	153	126	95	194	168	184	152	161	186	182	137
chr11	10024049	10024289	SBF2	0.3361	209	232	180	134	171	194	172	118	267	230	229	184	226	219	229	190
chr11	10049929	10050169	SBF2	0.390041	211	211	168	122	201	178	141	94	211	187	199	150	189	215	196	157
chr11	10051246	10051486	SBF2	0.406639	154	172	148	120	153	153	126	98	193	170	177	155	164	163	173	134
chr11	10052535	10052775	SBF2	0.352697	271	266	230	140	207	238	188	130	318	284	273	228	272	270	313	210
chr11	10064339	10064579	SBF2	0.390041	116	121	98	86	124	107	85	77	130	107	129	104	117	128	115	100
chr11	10215371	10215611	SBF2	0.315353	328	364	265	165	261	278	230	161	329	339	317	280	329	321	335	257
chr11	108098307	108098667	ATM	0.304709	265	286	207	143	198	218	186	135	271	250	262	197	265	250	258	210
chr11	108099797	108100157	ATM	0.313019	258	301	230	152	213	250	195	133	286	269	280	227	272	248	286	212
chr11	108106298	108106658	ATM	0.32687	274	307	232	156	236	246	191	144	296	299	278	247	297	269	285	216
chr11	108114666	108114906	ATM	0.3361	261	305	204	165	199	225	182	133	264	214	254	206	260	266	269	190
chr11	108115453	108115813	ATM	0.34903	300	347	256	168	228	263	206	149	333	346	300	242	338	321	343	228
chr11	108117592	108117952	ATM	0.32687	268	309	223	149	213	233	200	141	305	279	254	215	267	261	291	216
chr11	108119625	108119937	ATM	0.325879	285	302	256	165	207	256	224	151	298	326	283	254	307	294	318	248
chr11	108121362	108121842	ATM	0.372141	279	272	220	158	228	226	185	144	298	265	282	230	267	271	279	218
chr11	108122480	108122840	ATM	0.379501	306	337	262	176	250	272	226	165	343	330	332	281	325	312	325	240
chr11	108123471	108123711	ATM	0.307054	225	243	189	129	170	214	166	118	246	247	255	209	253	231	269	179
chr11	108124473	108124833	ATM	0.34626	260	287	204	138	204	226	204	126	297	281	271	213	272	254	283	204
chr11	108126925	108127141	ATM	0.35023	161	188	119	109	154	152	117	96	176	147	161	148	150	146	164	118
chr11	108128128	108128344	ATM	0.327189	192	210	174	119	190	186	145	109	219	197	189	164	209	200	193	157
chr11	108129624	108129840	ATM	0.317972	263	253	203	157	206	198	166	127	257	264	246	223	234	247	240	186
chr11	108137803	108138163	ATM	0.385042	275	278	217	142	244	235	200	132	297	296	287	226	281	279	287	212
chr11	108139056	108139416	ATM	0.371191	284	315	224	164	231	243	192	134	320	315	293	231	307	285	291	226
chr11	108141711	108142235	ATM	0.346667	320	349	275	188	271	297	237	167	350	353	328	294	317	331	353	262
chr11	108143176	108143633	ATM	0.331878	276	315	223	168	238	247	223	157	318	300	294	247	289	306	322	223
chr11	108150203	108150419	ATM	0.359447	182	228	144	119	158	175	135	111	218	194	203	177	222	185	210	164
chr11	108151628	108151988	ATM	0.315789	239	281	206	136	204	220	171	154	277	257	251	206	275	258	283	187
chr11	108153341	108153701	ATM	0.288089	313	330	268	173	233	254	198	155	309	296	292	247	304	301	316	233
chr11	108154896	108155256	ATM	0.33241	238	249	197	151	199	213	179	125	259	250	239	202	240	244	228	193
chr11	108158307	108158523	ATM	0.368664	206	222	165	129	192	184	147	111	209	186	211	161	202	190	192	151
chr11	108159646	108159886	ATM	0.319502	262	294	227	143	185	247	211	146	303	287	282	247	265	266	301	222
chr11	108160248	108160584	ATM	0.299703	256	274	204	146	190	222	188	150	263	246	260	220	247	267	257	207
chr11	108163252	108163612	ATM	0.34626	282	296	244	153	238	237	202	148	308	295	271	246	280	277	304	212
chr11	108164026	108164266	ATM	0.286307	272	288	217	154	205	235	202	139	295	260	264	236	257	250	277	222
chr11	108165599	108165839	ATM	0.348548	252	266	212	152	221	236	192	123	302	263	258	230	262	253	276	201
chr11	108167920	108168136	ATM	0.317972	199	202	164	119	170	184	135	104	221	188	204	171	199	188	191	146
chr11	108170346	108170706	ATM	0.33241	232	265	197	147	204	212	170	131	272	264	269	217	265	262	267	189
chr11	108172265	108172625	ATM	0.31856	282	314	233	157	228	240	210	145	297	281	279	234	268	277	299	216
chr11	108173487	108173847	ATM	0.3241	277	319	235	166	214	249	201	140	310	306	302	251	285	288	296	235
chr11	108175310	108175670	ATM	0.34349	292	291	227	148	226	238	204	148	299	297	294	247	294	270	294	208
chr11	108178547	108178787	ATM	0.385892	196	209	163	119	173	160	138	99	223	211	189	180	207	194	207	154
chr11	108180784	108181144	ATM	0.307479	292	326	252	163	218	253	213	138	311	321	309	246	303	310	326	222
chr11	108183061	108183301	ATM	0.315353	207	214	171	133	161	198	141	120	230	200	218	186	211	193	221	169
chr11	108186454	108186934	ATM	0.367983	267	275	220	146	227	234	202	134	302	289	279	221	261	276	286	207
chr11	108187993	108188353	ATM	0.3241	235	301	235	142	245	222	172	128	277	271	247	260	245	289	296	199
chr11	108190612	108190852	ATM	0.302905	238	298	205	134	211	225	189	121	284	261	255	242	257	256	262	200
chr11	108191967	108192207	ATM	0.406639	185	174	140	114	182	175	134	108	218	163	178	173	189	175	182	152
chr11	108195973	108196333	ATM	0.354571	283	296	219	157	235	236	210	140	287	276	282	248	280	278	283	195
chr11	108196688	108197024	ATM	0.350148	214	219	166	119	190	195	148	115	234	214	225	182	229	212	197	173
chr11	108198308	108198548	ATM	0.385892	255	248	227	138	216	226	167	133	268	253	237	216	241	251	258	181
chr11	108199676	108200036	ATM	0.33518	204	217	157	125	180	187	156	109	230	207	207	170	198	196	207	170
chr11	108200861	108201197	ATM	0.379822	248	274	206	131	208	220	169	126	276	250	239	212	271	257	249	205
chr11	108202095	108202311	ATM	0.341014	198	251	162	135	167	186	149	133	226	220	227	190	217	211	220	169
chr11	108202504	108202864	ATM	0.304709	282	306	224	161	224	246	192	137	291	295	276	250	277	294	316	224
chr11	108203437	108203677	ATM	0.340249	156	189	121	113	131	146	112	85	183	156	176	142	169	166	160	121
chr11	108204532	108204748	ATM	0.304147	249	296	208	151	205	236	187	122	293	266	282	216	238	244	271	193
chr11	108205585	108205945	ATM	0.32687	274	281	224	168	198	233	178	138	290	264	258	230	261	263	291	199
chr11	108206509	108206749	ATM	0.348548	184	195	147	115	161	152	120	89	182	171	186	166	176	199	170	159
chr11	108213843	108214203	ATM	0.351801	231	267	195	137	209	219	168	122	271	256	250	209	248	259	257	197
chr11	108216396	108216732	ATM	0.31454	253	281	223	158	209	228	182	131	289	252	269	215	255	248	265	204
chr11	108217928	108218168	ATM	0.307054	218	217	162	131	170	173	156	121	232	207	218	188	210	193	234	177
chr11	108224429	108224669	ATM	0.39834	233	262	184	150	214	221	172	135	253	248	256	206	273	234	258	207
chr11	108225449	108225689	ATM	0.356846	223	243	181	144	199	207	191	122	259	225	226	191	242	233	237	180
chr11	108235756	108236323	ATM	0.389085	300	307	239	161	261	249	196	142	324	292	300	243	289	303	302	240
chr11	111779409	111779769	CRYAB	0.479224	98	96	81	64	100	79	73	48	119	88	97	87	95	93	87	84
chr11	111780991	111781231	CRYAB	0.443983	179	193	158	124	173	169	149	104	218	198	200	183	196	208	215	172
chr11	111782167	111782527	CRYAB	0.576177	44	35	30	38	40	44	31	26	49	43	44	30	44	46	41	37
chr11	116706465	116707185	APOA1	0.646325	75	67	54	53	75	64	45	39	76	65	65	65	73	72	69	61
chr11	116707614	116708201	APOA1	0.615646	49	50	39	42	57	40	42	34	71	48	57	45	57	56	46	48
chr11	18418005	18418245	LDHA	0.502075	265	290	218	155	239	236	194	143	295	276	263	234	278	256	283	212
chr11	18418260	18418620	LDHA	0.396122	370	376	296	195	280	316	269	175	370	374	344	307	361	330	361	267
chr11	18420913	18421153	LDHA	0.356846	209	244	174	124	182	185	141	120	233	234	225	189	209	213	220	153
chr11	18422290	18422626	LDHA	0.367953	285	304	222	168	241	233	201	146	302	265	287	243	294	279	272	232
chr11	18424293	18424653	LDHA	0.385042	182	197	141	122	179	163	132	108	189	187	175	143	170	174	169	146
chr11	18425179	18425419	LDHA	0.352697	178	182	131	116	162	145	136	94	190	176	169	136	187	195	172	136
chr11	18426937	18427177	LDHA	0.419087	206	236	171	139	188	180	170	111	246	214	218	196	223	225	211	171
chr11	18428613	18428973	LDHA	0.393352	233	234	185	140	213	215	184	130	257	243	254	205	250	242	230	171
chr11	1860872	1860992	TNNI2	0.61157	8	10	4	11	14	13	7	10	12	9	11	7	11	9	12	8
chr11	1861400	1861520	TNNI2	0.652893	2	0	0	0	0	1	0	0	0	3	0	3	3	1	1	1
chr11	1861578	1861938	TNNI2	0.700831	7	5	3	7	7	5	5	4	6	4	6	6	7	4	6	5
chr11	1861954	1862146	TNNI2	0.637306	10	10	6	6	8	8	8	5	14	6	7	5	10	10	6	8
chr11	1862192	1862528	TNNI2	0.676558	10	11	6	7	8	9	4	7	12	6	11	7	6	9	5	7
chr11	1862613	1862853	TNNI2	0.622407	14	13	7	13	16	17	9	10	18	10	12	13	12	12	10	12
chr11	19204134	19204374	CSRP3	0.443983	175	176	137	124	161	147	125	100	209	187	165	159	185	184	179	157
chr11	19206425	19206665	CSRP3	0.452282	163	186	150	96	168	138	119	100	201	184	186	149	191	185	173	129
chr11	19207708	19207948	CSRP3	0.497925	154	155	125	106	156	132	100	85	172	152	161	146	152	155	147	138
chr11	19209586	19209946	CSRP3	0.548476	94	106	83	68	104	94	78	56	117	85	111	86	104	103	101	94
chr11	19213819	19214059	CSRP3	0.493776	123	124	99	91	120	119	96	72	142	120	139	106	126	119	121	102
chr11	1944066	1944186	TNNT3	0.61157	56	51	43	45	70	48	35	38	58	41	51	49	57	60	52	53
chr11	1944733	1944853	TNNT3	0.561983	7	6	5	6	7	9	6	5	10	7	8	7	9	11	8	7
chr11	1946277	1946615	TNNT3	0.654867	75	82	65	69	90	79	49	66	82	71	88	84	82	89	74	75
chr11	1947645	1947765	TNNT3	0.595041	13	5	4	7	12	10	6	6	4	9	11	5	10	9	9	10
chr11	1947871	1947991	TNNT3	0.628099	35	41	22	33	47	35	24	31	42	37	46	29	43	32	40	43
chr11	1950241	1950481	TNNT3	0.672199	12	12	10	14	13	20	9	8	17	14	14	10	14	12	11	13
chr11	1950988	1951108	TNNT3	0.652893	0	0	0	0	0	0	0	0	0	0	0	0	0	0	0	0
chr11	1953601	1953841	TNNT3	0.585062	77	78	64	75	75	68	55	49	111	74	86	81	87	77	72	71
chr11	1954854	1955334	TNNT3	0.62578	27	26	19	20	32	27	22	19	30	20	20	22	20	27	22	20
chr11	1955483	1955963	TNNT3	0.600832	26	19	21	19	29	21	15	14	29	19	27	26	28	23	24	26
chr11	1955983	1956223	TNNT3	0.618257	45	35	28	31	40	31	30	26	43	36	36	33	29	40	29	39
chr11	1957343	1957583	TNNT3	0.618257	22	25	21	24	30	29	26	20	38	20	27	29	24	21	25	24
chr11	1958092	1958332	TNNT3	0.66805	3	6	2	3	6	6	3	2	5	4	6	4	3	1	3	2
chr11	1959574	1959814	TNNT3	0.659751	5	5	4	4	2	3	1	2	6	2	4	3	4	6	4	2
chr11	22214938	22215178	ANO5	0.66805	34	26	24	25	37	30	17	18	34	29	38	32	32	33	35	28
chr11	22225252	22225492	ANO5	0.26556	220	255	198	123	190	197	162	120	245	250	240	225	228	234	240	202
chr11	22232714	22232954	ANO5	0.410788	307	308	220	167	240	258	196	140	304	286	285	259	286	305	304	216
chr11	22239692	22239932	ANO5	0.39834	167	187	141	106	146	142	104	101	205	156	174	153	162	192	177	139
chr11	22242579	22242819	ANO5	0.33195	192	253	171	126	188	199	142	114	238	209	225	179	232	214	217	160
chr11	22247443	22247683	ANO5	0.327801	226	224	162	127	186	186	142	105	218	221	224	168	210	224	233	161
chr11	22248749	22249229	ANO5	0.409563	319	322	263	170	249	265	214	152	339	337	327	274	307	318	352	228
chr11	22257645	22257885	ANO5	0.385892	264	282	200	145	231	215	185	143	305	284	271	226	270	275	293	219
chr11	22261052	22261292	ANO5	0.373444	297	321	262	146	230	264	223	149	316	325	303	275	298	297	342	259
chr11	22271729	22271969	ANO5	0.3361	214	256	167	114	180	185	152	98	249	223	233	194	248	246	234	163
chr11	22272219	22272646	ANO5	0.345794	292	316	245	146	229	234	208	141	301	301	287	255	291	286	296	218
chr11	22276893	22277133	ANO5	0.394191	136	159	105	87	152	106	99	86	154	128	147	126	136	140	141	107
chr11	22279142	22279382	ANO5	0.381743	226	234	171	145	190	182	148	104	262	219	236	195	236	245	203	178
chr11	22280995	22281355	ANO5	0.371191	338	382	286	182	241	295	238	170	385	359	342	297	336	356	379	246
chr11	22283579	22283939	ANO5	0.351801	281	288	226	159	226	243	184	133	318	281	283	246	279	290	326	230
chr11	22284420	22284660	ANO5	0.352697	294	306	239	163	246	246	191	159	315	302	295	243	268	304	325	246
chr11	22291802	22292042	ANO5	0.39834	193	208	167	126	182	152	129	100	212	185	216	166	194	204	220	146
chr11	22294276	22294612	ANO5	0.400593	301	318	252	171	234	249	206	134	342	297	314	248	317	312	313	236
chr11	22296023	22296383	ANO5	0.34626	297	333	262	177	257	256	218	145	340	341	312	269	335	325	356	243
chr11	22297572	22297812	ANO5	0.3361	281	312	226	149	203	229	194	141	297	297	290	233	257	293	293	208
chr11	22301020	22301380	ANO5	0.379501	283	307	226	157	246	241	177	147	291	281	283	228	287	288	291	219
chr11	2466245	2466461	KCNQ1	0.801843	0	0	0	0	1	0	0	0	0	0	1	0	0	0	0	1
chr11	2466536	2466776	KCNQ1	0.697095	6	9	8	10	16	11	8	10	16	10	15	12	12	10	8	15
chr11	2549082	2549322	KCNQ1	0.630705	68	56	49	40	64	68	49	46	64	64	67	63	61	64	71	61
chr11	2591800	2592040	KCNQ1	0.647303	13	9	4	8	10	5	7	6	12	9	9	7	8	7	9	9
chr11	2592473	2592713	KCNQ1	0.672199	21	12	16	14	22	17	10	12	27	17	23	16	21	23	22	21
chr11	2593170	2593410	KCNQ1	0.688797	2	5	4	4	7	5	2	2	3	3	6	1	6	4	2	5
chr11	2593965	2594325	KCNQ1	0.620499	32	31	19	24	37	32	24	21	43	29	34	25	32	33	30	26
chr11	2604599	2604839	KCNQ1	0.634855	75	72	55	51	85	64	59	48	84	68	79	68	68	70	63	62
chr11	2606369	2606609	KCNQ1	0.605809	76	54	45	51	67	55	45	45	72	59	65	65	60	62	61	56
chr11	2608740	2608980	KCNQ1	0.655602	28	21	21	24	36	22	13	16	27	22	29	20	22	24	25	24
chr11	2609833	2610193	KCNQ1	0.584488	46	52	46	46	48	52	44	37	60	52	61	52	51	62	53	45
chr11	2683130	2683370	KCNQ1	0.580913	80	77	61	59	77	74	51	48	103	85	83	72	83	76	76	69
chr11	2789991	2790231	KCNQ1	0.60166	76	63	57	63	79	57	55	54	90	62	74	69	70	72	68	65
chr11	2797116	2797356	KCNQ1	0.634855	19	16	8	11	19	12	8	9	17	11	14	13	10	12	10	11
chr11	2798118	2798358	KCNQ1	0.59751	46	47	36	42	53	36	33	24	58	44	52	50	43	38	39	42
chr11	2799116	2799356	KCNQ1	0.634855	40	28	27	30	49	28	25	27	49	36	37	34	37	32	35	26
chr11	2868934	2869294	KCNQ1	0.686981	7	6	5	3	7	4	6	7	6	4	6	6	4	5	8	4
chr11	47459441	47459681	RAPSN	0.643154	3	2	3	6	5	4	3	4	8	3	5	7	5	5	5	7
chr11	47460199	47460535	RAPSN	0.632047	19	19	15	20	25	16	17	13	20	19	15	22	17	17	11	16
chr11	47462616	47462856	RAPSN	0.618257	111	102	85	79	105	98	69	68	119	90	108	88	103	107	101	91
chr11	47463077	47463557	RAPSN	0.659044	5	4	3	4	7	5	3	7	9	5	7	5	5	6	7	10
chr11	47464106	47464466	RAPSN	0.620499	35	26	20	24	30	26	23	21	38	32	34	28	28	28	34	29
chr11	47469292	47469772	RAPSN	0.634096	26	18	17	21	31	20	16	18	27	20	27	26	20	23	19	26
chr11	47470240	47470600	RAPSN	0.648199	52	65	44	56	63	45	45	36	71	55	67	50	56	67	59	61
chr11	62457728	62458448	BSCL2	0.567268	45	39	36	43	56	45	37	29	63	44	46	42	47	46	47	51
chr11	62458459	62459002	BSCL2	0.527574	154	151	117	104	148	128	108	87	162	141	164	134	152	149	150	119
chr11	62459776	62460016	BSCL2	0.618257	31	23	30	26	30	38	29	23	37	31	29	29	34	32	32	28
chr11	62460081	62460321	BSCL2	0.560166	65	65	64	54	76	67	50	41	90	57	63	60	68	71	68	65
chr11	62461979	62462291	BSCL2	0.495208	193	204	170	155	196	207	155	129	231	204	219	207	226	219	227	157
chr11	62469860	62470100	BSCL2	0.481328	196	173	150	121	164	164	142	109	208	209	200	159	207	204	195	170
chr11	62472720	62473176	BSCL2	0.579869	25	25	21	18	28	23	14	16	26	22	28	20	28	22	23	25
chr11	62474503	62474743	BSCL2	0.53527	281	294	228	173	233	252	196	142	280	267	272	253	292	259	286	201
chr11	64514025	64514545	PYGM	0.577735	95	91	72	68	113	87	68	66	108	92	108	89	101	89	87	87
chr11	64514642	64514882	PYGM	0.593361	51	60	36	46	60	45	50	39	78	53	50	42	62	56	56	56
chr11	64517771	64518131	PYGM	0.587258	177	172	139	113	169	172	120	88	196	177	179	139	196	169	177	140
chr11	64518687	64519217	PYGM	0.570621	103	108	81	86	104	98	73	68	121	98	107	93	105	104	95	91
chr11	64519313	64519625	PYGM	0.536741	70	69	56	61	74	65	49	51	93	65	69	65	79	65	70	65
chr11	64519805	64520045	PYGM	0.580913	139	141	111	112	151	123	104	89	184	141	148	130	162	127	145	138
chr11	64520481	64520721	PYGM	0.576763	86	86	72	67	105	79	56	47	107	73	87	75	87	80	77	76
chr11	64520892	64521603	PYGM	0.668539	14	13	12	11	17	13	7	9	16	10	16	15	11	14	10	13
chr11	64521650	64521890	PYGM	0.618257	17	12	12	9	16	14	10	13	12	7	12	12	16	11	11	13
chr11	64522056	64522416	PYGM	0.617729	23	24	17	23	29	22	14	17	28	20	22	19	21	23	21	22
chr11	64522647	64523127	PYGM	0.607069	64	54	46	50	67	51	43	37	69	51	58	48	55	52	57	50
chr11	64525196	64525436	PYGM	0.618257	50	50	35	40	63	45	35	44	66	41	64	47	48	48	47	52
chr11	64525646	64526246	PYGM	0.602329	87	74	61	62	77	69	64	48	89	69	78	64	85	74	73	65
chr11	64527068	64527428	PYGM	0.623269	62	67	51	45	68	59	49	41	71	60	60	59	61	59	50	66
chr11	6625425	6625665	ILK	0.59751	35	37	31	19	40	29	22	20	32	27	35	30	29	35	28	34
chr11	6629202	6629538	ILK	0.52819	166	171	127	127	164	140	112	90	178	162	160	137	174	164	150	147
chr11	6629551	6629791	ILK	0.489627	158	157	123	117	151	136	124	85	197	158	163	149	170	144	154	141
chr11	6629820	6631563	ILK	0.516628	248	257	199	154	221	219	175	133	260	253	244	219	256	249	244	202
chr11	6631587	6631947	ILK	0.509695	160	155	110	101	136	117	102	92	162	146	138	118	149	137	146	128
chr11	66453278	66453638	SPTBN2	0.598338	38	44	33	31	44	32	29	28	53	43	45	36	43	45	46	36
chr11	66453769	66454009	SPTBN2	0.539419	65	54	51	39	70	60	52	46	78	62	72	55	66	68	64	53
chr11	66454371	66454731	SPTBN2	0.620499	175	165	143	104	149	147	114	87	179	169	180	140	174	177	178	131
chr11	66454827	66455187	SPTBN2	0.648199	20	14	11	13	19	15	16	15	21	15	19	14	20	17	16	19
chr11	66455272	66455752	SPTBN2	0.619543	48	50	43	43	53	49	38	34	58	43	55	47	49	48	56	44
chr11	66456041	66456401	SPTBN2	0.606648	69	60	52	59	69	68	49	42	79	62	71	66	71	61	65	69
chr11	66456488	66456728	SPTBN2	0.630705	32	36	28	27	37	37	24	23	41	34	32	32	36	30	31	34
chr11	66457214	66457814	SPTBN2	0.650582	60	51	43	41	59	41	39	35	67	53	60	48	54	51	49	46
chr11	66458701	66459181	SPTBN2	0.644491	19	19	14	17	21	15	16	18	26	18	19	21	19	19	20	22
chr11	66459928	66460288	SPTBN2	0.637119	25	25	20	21	32	29	16	20	31	25	23	17	26	29	24	22
chr11	66460378	66460978	SPTBN2	0.643927	28	27	20	24	39	24	23	20	33	26	31	28	29	28	29	30
chr11	66461167	66461407	SPTBN2	0.576763	22	25	21	20	36	28	18	19	35	23	23	24	26	23	27	28
chr11	66461541	66461901	SPTBN2	0.623269	77	78	60	67	95	70	54	59	104	72	86	81	92	86	82	85
chr11	66463639	66464119	SPTBN2	0.580042	76	73	57	55	94	69	54	46	89	75	82	73	74	76	76	72
chr11	66466002	66466362	SPTBN2	0.584488	89	88	66	72	93	85	67	71	116	86	101	86	93	94	91	87
chr11	66466387	66466627	SPTBN2	0.539419	110	110	97	79	121	102	81	78	123	96	119	93	113	127	125	94
chr11	66466797	66467157	SPTBN2	0.551247	107	112	88	91	117	95	96	72	138	101	128	102	112	109	118	98
chr11	66467894	66468854	SPTBN2	0.652445	60	59	51	44	60	52	43	40	70	52	70	51	65	60	62	54
chr11	66469003	66469243	SPTBN2	0.564315	76	88	62	58	96	71	60	50	101	74	90	73	92	88	76	71
chr11	66471963	66473043	SPTBN2	0.679001	32	25	23	26	32	26	25	19	41	29	33	32	33	31	32	32
chr11	66473051	66473411	SPTBN2	0.642659	89	91	73	69	92	85	80	60	113	94	109	83	92	95	104	83
chr11	66474897	66475377	SPTBN2	0.650728	31	26	23	22	36	27	20	24	36	27	31	28	28	32	32	29
chr11	66475510	66475870	SPTBN2	0.628809	25	26	21	22	33	30	18	20	29	23	31	22	24	27	25	29
chr11	66476311	66476551	SPTBN2	0.605809	39	45	30	28	44	38	27	25	43	32	54	38	43	42	44	42
chr11	66477966	66478563	SPTBN2	0.576923	71	70	49	55	76	64	52	44	93	65	75	62	79	68	69	63
chr11	66481046	66481286	SPTBN2	0.502075	170	179	140	130	162	151	120	96	202	171	179	152	167	192	178	143
chr11	66481481	66481952	SPTBN2	0.53178	142	136	110	100	127	118	103	76	158	124	147	111	144	155	142	119
chr11	66482678	66482918	SPTBN2	0.572614	51	41	43	34	56	42	36	27	55	37	51	42	45	47	45	46
chr11	66483196	66483556	SPTBN2	0.584488	133	113	86	75	119	104	80	73	141	112	124	109	110	125	131	103
chr11	66488452	66488812	SPTBN2	0.570637	106	131	93	87	124	101	83	68	138	101	131	112	119	124	118	106
chr11	68671343	68671583	IGHMBP2	0.726141	2	3	2	1	2	3	1	1	3	1	0	2	1	2	2	1
chr11	68673441	68673801	IGHMBP2	0.495845	134	131	105	82	127	118	97	73	142	121	153	108	125	126	122	102
chr11	68675528	68675888	IGHMBP2	0.457064	147	145	124	116	138	134	108	90	172	135	149	121	143	151	153	133
chr11	68675930	68676170	IGHMBP2	0.46888	153	155	121	107	139	137	113	86	162	150	166	136	154	157	142	126
chr11	68678809	68679169	IGHMBP2	0.556787	156	158	120	106	135	132	112	92	157	140	160	135	157	162	161	124
chr11	68682210	68682570	IGHMBP2	0.529086	108	107	77	84	120	92	93	66	132	93	109	100	117	111	123	94
chr11	68685146	68685386	IGHMBP2	0.431535	102	102	67	74	99	92	74	61	111	94	100	90	90	92	94	78
chr11	68696557	68696917	IGHMBP2	0.639889	98	92	78	72	95	76	75	58	108	99	102	90	90	94	103	90
chr11	68700677	68701037	IGHMBP2	0.628809	32	33	27	23	38	31	27	22	41	23	41	36	32	35	33	35
chr11	68701201	68701441	IGHMBP2	0.593361	29	20	18	25	30	16	16	14	28	23	21	16	28	21	26	18
chr11	68701855	68702071	IGHMBP2	0.589862	81	81	63	58	78	73	57	45	97	76	89	73	75	84	75	71
chr11	68702708	68702948	IGHMBP2	0.556017	35	33	24	36	38	32	25	28	47	34	38	36	34	39	39	32
chr11	68703651	68704611	IGHMBP2	0.601457	61	50	51	50	62	52	44	41	76	55	63	52	62	60	63	52
chr11	68705555	68705915	IGHMBP2	0.598338	25	18	18	27	29	22	16	17	28	18	24	21	23	24	30	18
chr11	68706920	68707280	IGHMBP2	0.65097	12	10	10	14	14	12	9	7	16	11	15	9	12	13	10	12
chr11	71950710	71951166	PHOX2A	0.743982	1	0	1	1	2	2	1	2	2	0	2	1	1	1	2	2
chr11	71951177	71951297	PHOX2A	0.710744	0	0	0	0	1	0	0	0	1	1	0	1	3	1	0	0
chr11	71952059	71952419	PHOX2A	0.614958	61	47	47	41	65	55	47	35	73	49	66	62	54	56	61	53
chr11	71954738	71955074	PHOX2A	0.727003	1	1	1	2	1	0	1	2	2	1	1	1	2	2	1	1
chr11	74168212	74168692	KCNE3	0.548857	109	104	74	75	99	90	77	56	126	104	112	93	103	110	105	98
chr11	819717	819909	PNPLA2	0.704663	0	0	0	1	0	0	0	1	1	0	0	0	0	0	0	0
chr11	821525	822125	PNPLA2	0.610649	83	71	62	61	80	69	55	58	89	66	85	63	77	70	66	65
chr11	822321	822681	PNPLA2	0.612188	68	72	54	58	75	68	45	42	74	57	70	54	71	64	63	72
chr11	823436	823874	PNPLA2	0.685649	6	7	4	7	9	7	5	6	7	5	6	6	6	6	6	5
chr11	823943	824183	PNPLA2	0.709544	10	14	13	12	9	6	8	7	11	9	11	11	11	8	10	10
chr11	824227	824947	PNPLA2	0.712899	7	7	5	7	9	5	4	4	8	5	8	8	6	8	7	6
chr11	94153198	94153438	MRE11A	0.311203	254	293	213	159	181	207	186	139	299	267	280	242	268	255	299	202
chr11	94168911	94169151	MRE11A	0.323651	208	216	173	121	180	180	157	118	212	204	231	167	203	208	215	156
chr11	94170251	94170491	MRE11A	0.278008	276	287	222	167	203	241	189	142	300	255	265	226	260	252	282	211
chr11	94178897	94179137	MRE11A	0.369295	234	230	190	147	206	216	161	135	253	218	242	199	231	256	245	191
chr11	94180314	94180674	MRE11A	0.457064	277	320	264	176	217	246	203	148	328	322	302	239	306	287	325	208
chr11	94189352	94189592	MRE11A	0.323651	266	309	201	145	201	224	188	130	310	289	273	238	280	277	281	203
chr11	94192504	94192840	MRE11A	0.35905	371	388	308	202	270	299	250	178	387	377	368	301	359	364	397	270
chr11	94194031	94194271	MRE11A	0.311203	244	292	209	135	198	228	177	120	258	250	268	218	251	274	265	211
chr11	94197221	94197461	MRE11A	0.340249	267	275	220	137	204	220	189	142	297	269	275	231	258	260	265	201
chr11	94200898	94201138	MRE11A	0.3361	224	235	194	132	181	189	151	115	236	207	216	198	228	215	216	171
chr11	94203542	94203902	MRE11A	0.354571	278	299	244	149	221	225	190	138	293	282	278	235	283	283	297	201
chr11	94204652	94205012	MRE11A	0.32964	251	291	206	140	199	236	194	140	280	255	257	235	264	256	271	200
chr11	94209391	94209631	MRE11A	0.3361	290	306	224	150	234	240	200	147	311	312	290	249	290	273	307	227
chr11	94211791	94212151	MRE11A	0.33795	280	303	210	173	229	249	191	142	292	321	294	259	293	287	296	225
chr11	94212763	94213003	MRE11A	0.356846	242	268	213	150	205	227	173	132	274	267	241	214	241	232	268	191
chr11	94218989	94219349	MRE11A	0.32133	293	338	246	181	217	264	213	155	331	300	302	274	321	323	334	228
chr11	94223944	94224184	MRE11A	0.302905	264	333	234	169	213	256	185	140	274	288	288	232	264	298	285	212
chr11	94225897	94226017	MRE11A	0.471074	58	65	49	51	67	48	35	38	76	48	55	56	50	45	35	52
chr11	95568354	95568714	MTMR2	0.415512	275	297	227	147	237	256	196	135	294	273	273	233	284	292	288	211
chr11	95569219	95569579	MTMR2	0.407202	268	305	236	159	223	236	197	149	301	278	282	245	286	275	277	214
chr11	95571194	95571434	MTMR2	0.352697	201	203	153	129	181	181	137	108	242	213	222	180	205	206	200	167
chr11	95574706	95574946	MTMR2	0.377593	240	267	208	136	214	217	184	121	276	252	257	202	241	260	255	188
chr11	95578039	95578399	MTMR2	0.393352	288	298	225	152	238	247	201	142	291	298	276	243	278	286	288	214
chr11	95580790	95581150	MTMR2	0.354571	299	294	237	159	235	254	188	153	330	296	289	245	318	296	324	228
chr11	95582775	95583111	MTMR2	0.397626	279	299	239	166	241	250	191	154	315	289	280	254	290	276	318	217
chr11	95583658	95584018	MTMR2	0.382271	319	358	265	189	277	279	238	175	365	357	328	296	352	345	376	248
chr11	95590637	95590877	MTMR2	0.327801	220	257	186	128	175	190	164	116	247	243	251	202	214	235	256	179
chr11	95591625	95591865	MTMR2	0.311203	272	311	222	146	207	234	195	145	306	292	277	232	257	275	288	204
chr11	95595090	95595330	MTMR2	0.319502	303	319	257	166	241	256	233	164	330	319	316	277	302	306	348	225
chr11	95595362	95595602	MTMR2	0.344398	330	348	262	178	263	271	229	158	349	351	338	302	320	321	353	248
chr11	95598682	95598922	MTMR2	0.381743	235	250	168	124	198	228	165	124	251	224	249	203	237	226	252	171
chr11	95621252	95621492	MTMR2	0.352697	207	233	176	139	184	184	160	118	245	223	223	210	220	213	243	180
chr11	95656958	95657198	MTMR2	0.688797	4	3	2	3	2	3	3	4	7	2	5	3	7	2	5	5
chr11	9801893	9802133	SBF2	0.46888	152	137	113	92	129	124	95	85	148	140	139	121	149	147	146	118
chr11	9802999	9803239	SBF2	0.460581	104	114	77	87	124	109	80	68	119	108	108	95	105	108	100	96
chr11	9805821	9806061	SBF2	0.406639	183	174	134	116	187	148	129	111	210	178	197	160	191	185	168	146
chr11	9806569	9806881	SBF2	0.514377	92	80	77	63	89	77	63	54	101	87	91	76	83	90	87	78
chr11	9809112	9809352	SBF2	0.473029	194	207	157	117	172	170	154	102	227	181	192	157	196	197	199	155
chr11	9810592	9810952	SBF2	0.515235	114	128	89	82	127	112	95	75	141	125	115	118	130	119	120	104
chr11	9812046	9812286	SBF2	0.294606	319	344	246	170	252	273	224	154	292	303	317	259	304	301	327	211
chr11	9817320	9817560	SBF2	0.352697	191	198	150	113	164	165	125	105	220	195	213	158	205	200	187	162
chr11	9829459	9829819	SBF2	0.432133	245	253	193	142	206	211	170	130	252	234	231	210	234	252	240	181
chr11	9830420	9830636	SBF2	0.423963	202	226	156	104	186	182	143	112	222	201	223	190	214	199	224	167
chr11	9833986	9834346	SBF2	0.401662	248	250	208	145	230	206	172	134	286	261	251	211	268	237	273	200
chr11	9838298	9838658	SBF2	0.457064	161	169	123	121	144	164	125	87	181	166	158	145	166	156	162	125
chr11	9850792	9851104	SBF2	0.367412	205	210	177	133	188	186	163	112	250	230	211	193	223	227	223	183
chr11	9853669	9853981	SBF2	0.460064	178	179	137	125	157	162	125	98	190	166	172	150	185	184	200	139
chr11	9860963	9861323	SBF2	0.448753	243	254	195	159	230	222	177	130	273	269	253	211	250	263	254	215
chr11	9864064	9864424	SBF2	0.357341	328	361	290	189	256	290	230	154	349	352	329	287	340	326	357	264
chr11	9867019	9867379	SBF2	0.379501	267	306	231	167	231	245	193	141	285	282	291	254	283	294	317	222
chr11	9868446	9868686	SBF2	0.40249	214	245	199	134	215	192	177	129	249	244	231	217	224	238	229	203
chr11	9871469	9871781	SBF2	0.472843	182	186	153	127	168	164	141	112	214	179	195	159	197	168	203	166
chr11	9874139	9874379	SBF2	0.381743	218	243	199	141	195	200	179	123	264	217	232	212	218	248	237	181
chr11	9874992	9875352	SBF2	0.376731	316	349	283	185	262	262	237	161	342	359	332	286	341	325	369	232
chr11	9877895	9878351	SBF2	0.422319	260	240	199	139	216	205	178	140	248	227	235	206	237	234	244	184
chr11	9879677	9880037	SBF2	0.440443	245	215	180	148	202	181	156	117	225	218	227	190	226	224	234	184
chr11	9917403	9917643	SBF2	0.33195	252	277	231	149	184	223	184	150	287	287	287	223	267	258	266	180
chr11	9983398	9983758	SBF2	0.376731	209	226	163	136	179	172	152	113	241	216	230	186	214	218	224	167
chr11	9985254	9985494	SBF2	0.307054	260	285	210	150	212	234	177	148	283	255	270	225	262	240	278	194
chr11	9989809	9990169	SBF2	0.404432	251	260	206	137	221	211	169	120	274	254	245	212	239	262	257	193
chr12	1003644	1003884	WNK1	0.390041	206	215	157	121	196	183	152	120	230	199	222	174	197	200	237	175
chr12	1005147	1005987	WNK1	0.428062	219	211	192	143	195	198	149	120	244	214	234	207	224	212	227	171
chr12	1006565	1006925	WNK1	0.451524	190	185	154	130	192	160	143	114	206	176	187	182	195	183	198	156
chr12	1009558	1009918	WNK1	0.495845	214	227	165	114	190	188	165	105	242	212	228	187	208	204	218	174
chr12	1016926	1017286	WNK1	0.479224	155	176	148	114	167	150	131	97	202	177	191	156	180	180	170	146
chr12	1017559	1018039	WNK1	0.536383	183	168	138	116	154	148	125	104	199	181	182	148	176	175	167	152
chr12	108956335	108956575	ISCU	0.73444	3	1	0	2	2	3	1	1	5	1	2	1	2	3	1	1
chr12	108957815	108958225	ISCU	0.394161	182	192	148	114	159	167	139	104	201	165	164	163	185	175	177	157
chr12	108959030	108959270	ISCU	0.435685	164	180	133	98	148	130	124	84	175	146	170	134	133	158	157	124
chr12	108960884	108961124	ISCU	0.46888	230	217	193	139	221	196	174	120	256	238	226	221	222	211	219	192
chr12	108962529	108962769	ISCU	0.481328	107	118	89	85	114	101	83	67	124	95	116	93	117	117	93	89
chr12	111348809	111349049	MYL2	0.618257	63	64	56	52	58	52	43	44	74	59	83	70	64	67	64	60
chr12	111350803	111351208	MYL2	0.58867	93	92	70	78	106	87	68	67	120	101	108	92	109	112	111	89
chr12	111351966	111352182	MYL2	0.470046	227	203	159	127	198	186	150	120	249	239	217	187	225	202	238	157
chr12	111353436	111353676	MYL2	0.53112	88	97	67	62	83	86	57	59	93	93	101	77	84	88	83	80
chr12	111356832	111357072	MYL2	0.497925	63	61	45	50	66	53	47	33	88	58	63	60	63	62	65	55
chr12	111358271	111358391	MYL2	0.603306	23	34	29	26	33	20	15	31	38	33	35	35	36	31	29	26
chr12	111890509	111890749	ATXN2	0.427386	100	99	89	66	111	76	73	61	100	87	93	93	95	88	80	83
chr12	111891384	111891744	ATXN2	0.570637	110	99	82	71	108	93	74	63	119	86	109	90	113	95	93	83
chr12	111893766	111894126	ATXN2	0.531856	92	94	82	69	95	83	73	48	105	79	99	79	98	88	94	90
chr12	111894910	111895270	ATXN2	0.509695	108	136	96	91	130	110	96	73	124	110	140	99	139	121	117	116
chr12	111902372	111902612	ATXN2	0.319502	221	230	158	137	166	196	159	105	226	210	208	187	210	191	220	163
chr12	111907857	111908097	ATXN2	0.427386	168	193	137	119	155	146	114	102	185	166	170	154	163	161	159	135
chr12	111908273	111908609	ATXN2	0.448071	100	97	75	70	105	85	79	67	119	99	110	88	108	94	101	88
chr12	111922984	111923224	ATXN2	0.348548	252	244	200	146	195	215	172	123	263	228	258	207	252	245	244	180
chr12	111923412	111923772	ATXN2	0.407202	234	245	174	131	191	199	164	115	261	215	244	186	232	214	233	175
chr12	111924476	111924716	ATXN2	0.340249	163	202	126	117	153	162	132	91	187	164	179	147	167	163	167	126
chr12	111926191	111926671	ATXN2	0.382536	298	297	236	170	246	258	214	141	310	300	282	256	283	282	292	211
chr12	111947267	111947507	ATXN2	0.240664	170	187	127	106	138	148	136	97	188	166	188	147	160	172	169	135
chr12	111947628	111947868	ATXN2	0.33195	273	286	219	163	204	232	198	149	287	278	277	215	271	279	285	206
chr12	111948107	111948467	ATXN2	0.426593	172	184	137	114	169	161	135	100	190	175	174	161	171	165	172	153
chr12	111951071	111951407	ATXN2	0.480712	205	205	174	115	188	169	172	120	246	205	220	186	217	207	218	169
chr12	111953882	111954242	ATXN2	0.473684	53	49	37	41	46	40	31	35	50	47	49	48	53	51	44	46
chr12	111955961	111956321	ATXN2	0.368421	264	299	204	145	214	217	189	133	275	269	261	224	264	265	255	202
chr12	111957601	111957961	ATXN2	0.387812	366	361	303	172	273	294	244	168	383	368	361	303	365	353	400	244
chr12	111958611	111958851	ATXN2	0.294606	261	308	218	147	208	233	196	147	310	285	278	248	271	257	282	204
chr12	111962937	111963177	ATXN2	0.419087	264	272	211	151	223	223	175	138	290	280	232	228	270	251	277	213
chr12	111989978	111990338	ATXN2	0.34349	321	367	283	163	261	273	219	154	348	361	303	269	308	344	359	249
chr12	111990625	111990865	ATXN2	0.290456	281	313	231	185	203	253	220	163	311	292	297	235	269	283	307	225
chr12	111991866	111992058	ATXN2	0.274611	277	302	229	149	213	234	213	161	301	267	290	262	275	281	276	211
chr12	111993623	111993743	ATXN2	0.347107	107	120	99	84	114	114	85	70	122	127	118	101	109	93	102	100
chr12	112036559	112036751	ATXN2	0.787565	0	0	0	0	0	0	0	0	0	0	0	0	0	0	0	0
chr12	112036983	112037127	ATXN2	0.731034	0	0	0	0	1	0	0	0	0	0	0	0	0	0	0	0
chr12	112037223	112037415	ATXN2	0.73057	1	1	0	3	1	1	0	2	2	2	1	1	1	1	1	0
chr12	119617105	119617561	HSPB8	0.636761	74	58	57	57	70	65	55	52	88	60	73	62	66	80	61	67
chr12	119624765	119624981	HSPB8	0.516129	63	72	48	54	77	82	46	56	81	71	92	57	76	84	64	60
chr12	119631403	119631763	HSPB8	0.440443	265	278	229	162	226	232	192	138	315	268	274	231	263	272	277	210
chr12	121163591	121163831	ACADS	0.759336	0	0	0	0	2	0	0	0	1	1	1	0	0	0	1	1
chr12	121164754	121165090	ACADS	0.5727	105	107	93	77	124	97	72	69	132	113	120	101	113	124	101	102
chr12	121174683	121175043	ACADS	0.6759	7	4	5	6	8	6	2	5	11	7	8	5	7	7	9	7
chr12	121175094	121175334	ACADS	0.634855	10	14	9	14	15	10	9	7	15	10	17	13	13	14	11	14
chr12	121175535	121175895	ACADS	0.623269	13	21	15	11	16	15	11	12	22	14	18	15	13	14	17	18
chr12	121175977	121176790	ACADS	0.648649	23	25	18	21	29	21	16	18	29	20	27	22	24	22	20	22
chr12	121176856	121177336	ACADS	0.677755	23	18	17	20	26	19	16	12	25	19	21	23	18	20	21	17
chr12	2162632	2162848	CACNA1C	0.576037	58	49	50	52	64	49	37	41	71	44	73	56	58	53	57	44
chr12	21953926	21954166	ABCC9	0.390041	220	216	194	129	187	179	153	112	259	239	227	175	220	234	226	169
chr12	21958056	21958296	ABCC9	0.419087	103	108	78	69	113	85	69	62	112	93	97	90	94	110	100	86
chr12	21958842	21959082	ABCC9	0.344398	282	316	254	172	249	249	190	149	296	302	282	243	294	310	322	221
chr12	21960226	21960466	ABCC9	0.410788	251	275	212	163	221	241	164	140	295	282	286	241	268	297	280	198
chr12	21962716	21962956	ABCC9	0.307054	219	222	186	130	199	198	150	97	237	220	207	192	225	217	236	166
chr12	21964916	21965156	ABCC9	0.344398	197	245	174	132	185	183	161	117	242	228	219	180	213	218	227	158
chr12	21967496	21967736	ABCC9	0.373444	226	248	175	127	188	170	151	129	240	219	222	188	235	225	212	189
chr12	21968641	21968881	ABCC9	0.40249	233	224	177	130	199	195	155	116	237	223	214	205	209	229	230	188
chr12	21970041	21970257	ABCC9	0.37788	211	250	174	126	220	196	157	102	266	242	244	205	234	236	235	176
chr12	21971056	21971272	ABCC9	0.387097	225	228	183	150	225	200	164	136	266	237	244	213	257	254	240	175
chr12	21981822	21982062	ABCC9	0.423237	130	134	105	81	122	128	103	78	155	127	150	121	139	140	137	107
chr12	21990937	21991177	ABCC9	0.40249	118	118	90	86	118	107	87	65	129	118	130	106	108	125	102	85
chr12	21995198	21995510	ABCC9	0.402556	148	141	107	102	142	133	109	84	169	139	163	132	144	158	167	125
chr12	21997331	21997571	ABCC9	0.344398	192	205	147	133	168	176	138	119	216	203	220	167	211	198	201	159
chr12	21997594	21997954	ABCC9	0.357341	267	288	219	154	226	232	176	131	305	283	272	204	275	278	311	213
chr12	21998471	21998831	ABCC9	0.398892	319	337	254	175	271	269	209	160	328	329	316	292	314	327	366	232
chr12	22001011	22001251	ABCC9	0.414938	241	257	206	142	227	209	166	133	299	277	250	226	270	263	284	204
chr12	22004973	22005213	ABCC9	0.377593	289	289	257	165	247	249	207	148	323	326	296	278	322	296	313	228
chr12	22005250	22005490	ABCC9	0.369295	297	317	235	157	243	269	206	133	323	319	281	267	335	311	337	220
chr12	22012439	22012679	ABCC9	0.377593	320	328	290	177	266	257	220	158	347	350	317	265	323	310	364	244
chr12	22013826	22014066	ABCC9	0.323651	280	311	206	144	223	218	203	146	328	308	296	257	298	293	296	225
chr12	22015817	22016057	ABCC9	0.344398	263	267	203	151	196	206	154	123	269	240	237	217	251	252	272	190
chr12	22017271	22017511	ABCC9	0.302905	222	237	194	132	190	191	160	122	233	225	225	209	212	208	227	166
chr12	22025491	22025731	ABCC9	0.40249	201	240	165	132	204	170	145	107	234	209	208	170	208	207	194	160
chr12	22028503	22028743	ABCC9	0.294606	277	295	230	145	218	260	205	142	293	278	278	241	295	273	305	208
chr12	22035633	22035873	ABCC9	0.365145	281	289	209	160	238	230	185	129	286	262	253	232	299	294	293	194
chr12	22040693	22040933	ABCC9	0.390041	264	274	198	147	229	218	191	134	265	255	252	207	264	275	248	192
chr12	22046930	22047170	ABCC9	0.452282	139	153	122	100	158	140	104	77	179	123	155	145	165	146	161	129
chr12	22048108	22048348	ABCC9	0.323651	229	240	191	144	200	186	158	114	260	244	222	197	227	239	231	178
chr12	22058959	22059271	ABCC9	0.354633	250	272	203	143	203	212	176	129	283	258	249	234	272	252	289	206
chr12	22060957	22061197	ABCC9	0.385892	191	220	163	125	177	178	143	110	228	209	218	179	211	218	198	160
chr12	22062988	22063348	ABCC9	0.32133	247	274	211	148	226	215	174	141	285	270	263	240	253	257	284	196
chr12	22063655	22064015	ABCC9	0.34903	210	248	158	131	185	190	154	106	261	214	210	193	226	215	228	174
chr12	22065722	22066082	ABCC9	0.34903	205	209	160	115	177	161	132	106	222	202	202	157	200	190	189	150
chr12	22068542	22068902	ABCC9	0.368421	275	299	227	170	226	227	201	147	305	286	280	252	270	274	286	197
chr12	22069773	22070133	ABCC9	0.365651	280	300	232	159	230	239	204	137	299	307	285	229	286	284	314	215
chr12	22078816	22079056	ABCC9	0.390041	166	189	126	123	167	137	111	101	187	170	177	139	164	156	177	158
chr12	22086606	22086966	ABCC9	0.385042	233	244	179	128	199	190	150	116	241	247	237	189	234	251	239	182
chr12	22089357	22089717	ABCC9	0.32687	274	295	232	159	220	236	194	148	299	277	269	241	301	281	304	197
chr12	2224310	2224790	CACNA1C	0.629938	19	23	22	22	31	21	19	19	23	22	25	19	18	24	27	23
chr12	2229423	2229663	CACNA1C	0.390041	314	343	261	183	267	279	213	171	351	348	319	259	323	336	339	251
chr12	2558086	2558326	CACNA1C	0.39834	287	310	230	160	227	222	211	141	310	305	275	231	290	287	314	208
chr12	2566682	2566922	CACNA1C	0.539419	74	75	60	56	81	74	57	52	115	79	89	79	73	75	73	77
chr12	2595216	2595528	CACNA1C	0.597444	90	96	75	69	102	80	68	66	109	85	100	95	87	89	98	88
chr12	2602273	2602633	CACNA1C	0.592798	136	133	117	90	136	117	100	78	165	131	132	124	141	140	139	100
chr12	2613533	2613773	CACNA1C	0.493776	229	245	188	141	187	188	167	122	256	224	245	196	251	242	254	169
chr12	2613939	2614179	CACNA1C	0.452282	200	202	151	123	149	144	122	102	192	170	186	156	195	184	170	159
chr12	2621883	2622243	CACNA1C	0.562327	68	67	53	60	78	55	46	47	80	55	75	59	73	68	71	63
chr12	2659033	2659273	CACNA1C	0.576763	97	98	78	72	85	91	69	56	120	85	106	83	80	101	102	78
chr12	2666009	2666249	CACNA1C	0.485477	265	287	230	157	240	231	190	132	286	286	264	215	259	268	287	207
chr12	2675487	2675847	CACNA1C	0.584488	76	69	55	57	69	66	56	49	75	72	87	81	74	78	79	63
chr12	2676667	2677027	CACNA1C	0.595568	89	75	59	62	85	70	60	56	113	76	87	84	84	83	79	68
chr12	2690701	2690821	CACNA1C	0.603306	41	33	25	26	36	34	24	21	40	25	45	27	26	38	37	24
chr12	2690866	2691058	CACNA1C	0.564767	58	71	49	54	75	64	42	48	79	66	68	55	60	56	57	53
chr12	2691927	2692167	CACNA1C	0.53527	90	108	66	75	92	82	69	61	106	84	96	91	80	100	89	80
chr12	2693559	2693751	CACNA1C	0.533679	62	76	54	64	91	66	54	46	88	80	80	72	68	66	65	69
chr12	2694481	2694721	CACNA1C	0.564315	11	11	8	9	15	12	8	6	14	10	16	9	15	18	11	10
chr12	2694915	2695155	CACNA1C	0.485477	140	159	124	116	146	140	113	86	178	159	159	135	164	154	152	115
chr12	2702324	2702564	CACNA1C	0.53112	62	66	47	47	77	54	37	37	69	54	65	47	65	51	59	53
chr12	2704984	2705224	CACNA1C	0.576763	307	289	251	186	228	263	221	144	356	343	303	286	307	324	380	237
chr12	2706305	2706752	CACNA1C	0.453125	394	409	326	212	282	308	280	192	411	418	416	328	417	397	427	304
chr12	2710952	2711192	CACNA1C	0.585062	64	60	57	55	80	55	47	40	75	61	79	61	66	73	69	55
chr12	2714170	2714410	CACNA1C	0.572614	107	96	81	77	96	92	77	63	111	94	106	93	103	101	91	84
chr12	2714778	2715018	CACNA1C	0.580913	82	76	62	64	84	69	55	44	102	67	83	67	81	84	82	82
chr12	2715682	2715922	CACNA1C	0.526971	69	74	61	64	77	81	60	49	111	85	73	73	85	79	79	58
chr12	2716042	2716402	CACNA1C	0.556787	129	123	113	96	140	111	94	82	155	125	154	114	138	119	128	111
chr12	2717624	2717744	CACNA1C	0.603306	41	46	26	30	50	36	35	27	50	45	43	38	34	41	38	42
chr12	2717816	2717936	CACNA1C	0.603306	59	59	38	43	67	57	49	36	70	54	66	53	55	62	55	55
chr12	2719605	2719965	CACNA1C	0.590028	142	138	117	99	132	116	97	86	162	123	142	122	131	146	153	119
chr12	2721003	2721243	CACNA1C	0.568465	171	182	117	115	173	142	133	99	185	157	179	138	181	173	179	126
chr12	2742716	2742956	CACNA1C	0.456432	319	323	276	200	254	259	225	179	350	336	318	291	337	334	354	230
chr12	2743408	2743624	CACNA1C	0.479263	230	231	179	162	209	196	154	122	268	228	221	203	228	228	253	190
chr12	2757536	2757776	CACNA1C	0.568465	268	249	212	185	235	213	193	146	281	253	258	242	264	253	273	207
chr12	2760656	2761016	CACNA1C	0.631579	136	129	116	97	135	116	96	75	148	132	144	127	138	148	142	126
chr12	2762913	2763153	CACNA1C	0.643154	30	22	17	17	30	23	17	20	33	23	25	23	25	22	21	29
chr12	2764238	2764478	CACNA1C	0.506224	186	187	167	119	183	166	140	103	222	192	201	173	194	194	196	148
chr12	2773917	2774253	CACNA1C	0.605341	72	49	42	41	71	63	40	38	69	58	72	61	61	63	65	66
chr12	2774690	2774930	CACNA1C	0.497925	136	155	116	104	162	154	115	90	181	161	165	130	156	149	153	120
chr12	2775779	2776019	CACNA1C	0.580913	40	46	31	38	45	41	34	32	53	39	48	43	45	43	41	43
chr12	2778029	2778269	CACNA1C	0.585062	105	98	76	67	108	83	71	64	117	85	107	84	97	99	97	94
chr12	2783572	2783908	CACNA1C	0.608309	25	18	18	20	24	20	17	16	30	16	28	21	23	23	21	30
chr12	2786203	2786443	CACNA1C	0.593361	128	128	107	92	128	104	95	75	145	116	124	108	134	145	136	117
chr12	2786845	2787085	CACNA1C	0.589212	15	19	17	20	25	15	11	15	31	19	28	20	20	21	22	17
chr12	2788545	2789025	CACNA1C	0.66736	51	57	47	52	66	46	42	44	70	53	67	52	48	56	54	58
chr12	2789454	2789814	CACNA1C	0.587258	58	55	44	48	70	56	47	45	79	62	70	65	66	56	69	57
chr12	2791047	2791287	CACNA1C	0.551867	35	28	29	25	43	25	24	23	41	28	33	28	33	31	26	33
chr12	2791659	2791899	CACNA1C	0.556017	18	18	15	18	25	17	13	15	23	21	19	17	22	26	22	18
chr12	2794834	2795074	CACNA1C	0.580913	115	127	75	75	112	99	79	67	113	114	126	102	120	102	103	100
chr12	2795263	2795503	CACNA1C	0.580913	76	59	65	68	74	62	57	49	100	65	87	74	73	76	73	70
chr12	2797538	2798018	CACNA1C	0.669439	59	50	46	49	55	52	36	38	62	51	60	51	51	54	58	50
chr12	2799975	2800455	CACNA1C	0.602911	32	40	29	36	43	35	28	24	43	34	41	38	44	38	32	41
chr12	32729217	32729457	FGD4	0.419087	218	259	167	132	194	216	166	112	250	219	229	187	208	218	222	178
chr12	32734787	32735507	FGD4	0.445215	208	214	165	129	185	191	156	106	236	221	213	170	216	221	225	166
chr12	32751355	32751595	FGD4	0.298755	273	309	245	167	231	246	204	146	288	301	258	217	276	257	290	230
chr12	32754233	32754449	FGD4	0.364055	115	120	90	80	102	116	81	69	145	107	132	109	118	125	118	103
chr12	32755047	32755359	FGD4	0.322684	267	271	220	161	194	222	188	134	275	268	263	236	286	252	291	211
chr12	32760839	32761079	FGD4	0.385892	210	241	205	141	208	214	156	128	256	232	244	193	239	252	240	178
chr12	32763618	32763858	FGD4	0.3361	268	327	232	165	227	248	215	150	292	288	287	241	301	284	314	224
chr12	32763963	32764275	FGD4	0.345048	294	277	228	157	223	216	180	129	294	271	265	223	269	259	273	195
chr12	32772561	32772897	FGD4	0.400593	276	284	236	155	223	228	200	141	299	272	275	226	285	271	306	202
chr12	32777293	32777413	FGD4	0.297521	123	109	88	75	107	108	93	60	142	102	111	83	121	125	101	93
chr12	32777835	32778075	FGD4	0.319502	248	276	238	157	213	225	179	134	299	264	277	247	268	277	275	192
chr12	32778530	32778770	FGD4	0.348548	207	215	176	122	181	185	153	112	229	187	198	178	225	194	224	153
chr12	32786425	32786665	FGD4	0.278008	198	214	165	118	174	196	160	104	236	192	204	174	210	207	196	166
chr12	32791478	32791838	FGD4	0.429363	179	187	137	111	150	154	117	90	206	175	193	147	174	179	167	150
chr12	32793158	32793518	FGD4	0.493075	137	134	108	90	127	129	103	84	168	147	148	130	143	149	152	118
chr12	32945271	32945741	PKP2	0.441614	207	209	151	123	193	187	139	100	231	197	211	186	198	213	223	158
chr12	32948957	32949317	PKP2	0.434903	193	199	153	124	179	171	131	106	217	194	203	175	195	200	198	134
chr12	32955233	32955593	PKP2	0.409972	296	311	230	150	232	244	203	158	308	289	292	243	295	297	309	227
chr12	32974196	32974556	PKP2	0.451524	244	274	198	153	206	209	156	119	271	241	255	218	248	243	261	205
chr12	32975326	32975662	PKP2	0.403561	306	343	260	166	250	266	225	146	333	330	322	259	312	331	356	237
chr12	32976917	32977157	PKP2	0.385892	272	289	226	159	236	238	182	154	319	270	282	247	273	274	298	199
chr12	32993870	32994230	PKP2	0.434903	197	225	170	134	175	189	139	111	252	216	221	175	222	213	201	159
chr12	32996195	32996315	PKP2	0.504132	39	33	31	31	39	29	19	32	40	31	31	26	34	40	33	32
chr12	33003623	33003983	PKP2	0.423823	274	265	203	148	231	237	189	136	280	270	256	216	268	266	268	190
chr12	33021808	33022048	PKP2	0.502075	93	102	77	69	93	93	69	65	123	95	105	80	108	93	96	81
chr12	33030708	33031548	PKP2	0.588585	86	75	66	55	83	70	61	52	90	75	86	67	78	93	82	66
chr12	33031789	33032029	PKP2	0.360996	225	216	162	138	183	181	148	124	227	196	220	185	212	204	210	159
chr12	33049373	33049733	PKP2	0.736842	3	1	2	3	4	1	1	2	2	2	2	2	2	1	2	3
chr12	39688152	39688392	KIF21A	0.348548	284	304	246	165	255	254	203	159	310	304	305	234	331	318	332	216
chr12	39695201	39695561	KIF21A	0.387812	232	258	200	141	216	214	159	130	262	254	278	224	243	247	258	183
chr12	39696671	39697031	KIF21A	0.373961	293	301	245	175	252	268	222	143	337	334	299	279	313	332	327	233
chr12	39698561	39698801	KIF21A	0.323651	169	163	131	106	159	159	126	84	175	166	165	148	185	169	178	139
chr12	39701268	39701628	KIF21A	0.407202	227	239	187	145	209	210	155	127	272	237	229	208	247	237	254	181
chr12	39703297	39703633	KIF21A	0.329377	308	328	238	163	256	270	232	163	346	314	321	273	330	331	307	235
chr12	39705174	39705414	KIF21A	0.381743	142	159	117	107	143	136	122	86	186	141	145	125	139	141	133	115
chr12	39708976	39709096	KIF21A	0.413223	42	51	33	36	53	43	27	34	61	49	45	39	53	55	43	31
chr12	39709632	39709872	KIF21A	0.381743	125	137	104	85	115	118	88	78	148	132	139	110	139	135	134	99
chr12	39711818	39712058	KIF21A	0.381743	150	158	111	84	134	125	93	85	171	134	162	128	154	138	146	119
chr12	39713641	39713881	KIF21A	0.348548	287	297	228	143	225	223	199	148	316	289	276	254	272	284	302	223
chr12	39716396	39716756	KIF21A	0.443213	207	186	165	132	171	173	155	110	226	203	213	179	199	202	210	160
chr12	39719547	39719787	KIF21A	0.298755	259	275	206	148	210	206	168	131	265	270	261	226	255	258	290	189
chr12	39719975	39720215	KIF21A	0.33195	287	317	235	165	226	250	189	151	294	278	294	264	299	266	313	217
chr12	39723933	39724173	KIF21A	0.323651	183	196	146	105	150	157	121	102	215	181	185	159	202	188	190	146
chr12	39724450	39724786	KIF21A	0.385757	294	320	253	159	250	270	208	156	357	346	319	256	316	310	330	232
chr12	39725422	39725662	KIF21A	0.373444	220	242	194	134	202	198	157	128	273	210	236	177	228	248	227	193
chr12	39725932	39727167	KIF21A	0.389968	336	349	279	190	266	284	233	167	349	339	337	285	351	354	357	258
chr12	39730831	39731071	KIF21A	0.323651	299	346	274	169	204	258	224	140	353	341	314	256	326	309	371	244
chr12	39733886	39734246	KIF21A	0.32964	296	355	277	191	256	279	228	157	378	357	350	296	369	336	367	253
chr12	39734621	39734981	KIF21A	0.32687	261	313	231	151	214	241	207	125	314	299	299	259	275	294	314	213
chr12	39735249	39735369	KIF21A	0.371901	184	234	179	132	175	197	154	114	235	211	203	203	206	242	222	171
chr12	39735760	39736000	KIF21A	0.340249	315	345	267	173	224	276	233	171	347	335	307	276	327	343	351	230
chr12	39740166	39740406	KIF21A	0.352697	229	282	198	139	236	210	166	129	300	275	255	212	253	238	246	193
chr12	39745477	39745789	KIF21A	0.338658	249	256	198	152	207	218	173	125	283	259	254	225	260	252	273	200
chr12	39750545	39750785	KIF21A	0.282158	247	282	205	158	212	227	177	126	278	268	246	237	273	247	276	198
chr12	39750964	39751324	KIF21A	0.398892	335	337	287	176	282	300	228	172	358	361	335	303	344	366	381	235
chr12	39751897	39752257	KIF21A	0.368421	304	365	258	176	252	268	234	156	351	335	338	263	317	330	359	264
chr12	39756837	39757077	KIF21A	0.356846	186	204	151	112	169	153	129	100	216	171	188	161	181	190	177	152
chr12	39760055	39760415	KIF21A	0.34626	314	363	275	176	280	287	235	166	374	371	362	275	330	341	382	260
chr12	39760778	39761018	KIF21A	0.377593	196	197	155	118	197	190	143	104	212	215	218	175	201	214	202	156
chr12	39761579	39761939	KIF21A	0.290859	316	354	248	179	204	271	214	159	359	330	318	291	315	326	338	250
chr12	39763441	39764131	KIF21A	0.329957	319	353	273	187	252	285	231	161	361	341	333	268	336	329	364	253
chr12	39836708	39836828	KIF21A	0.735537	0	0	0	0	0	0	0	0	0	0	0	0	0	0	0	0
chr12	41302144	41302384	CNTN1	0.294606	234	232	193	140	188	192	160	115	237	219	221	197	214	239	233	171
chr12	41303770	41304010	CNTN1	0.307054	241	284	204	162	168	217	177	119	278	264	262	202	248	261	275	196
chr12	41312386	41312626	CNTN1	0.394191	253	256	182	141	205	187	163	134	269	242	252	221	245	240	258	187
chr12	41315963	41316323	CNTN1	0.409972	213	237	165	120	199	170	147	121	240	212	214	185	216	228	211	165
chr12	41318286	41318526	CNTN1	0.377593	223	232	177	135	191	197	148	126	241	221	231	193	247	231	245	169
chr12	41323520	41323880	CNTN1	0.354571	292	320	264	159	227	258	213	150	308	332	297	266	300	299	336	219
chr12	41327192	41327769	CNTN1	0.314879	285	305	234	145	228	238	189	140	297	270	284	229	275	268	295	215
chr12	41330524	41330764	CNTN1	0.443983	156	161	125	105	158	147	108	91	193	166	165	129	161	152	155	132
chr12	41331310	41331550	CNTN1	0.311203	250	278	217	144	201	209	178	128	285	246	261	216	246	261	276	196
chr12	41333031	41333391	CNTN1	0.33795	247	249	199	138	213	215	173	123	262	222	229	203	237	241	246	188
chr12	41337342	41337582	CNTN1	0.311203	192	211	156	124	151	163	167	97	215	181	191	169	197	202	195	161
chr12	41337704	41338064	CNTN1	0.32687	283	311	245	163	223	260	211	152	316	301	305	260	299	308	322	217
chr12	41352855	41353095	CNTN1	0.369295	200	205	160	122	186	177	129	109	228	217	200	172	205	220	229	163
chr12	41374609	41374969	CNTN1	0.362881	274	288	226	157	215	228	186	148	294	284	275	243	276	276	275	229
chr12	41386816	41387176	CNTN1	0.34072	190	221	168	123	189	173	146	116	221	195	224	167	201	191	208	163
chr12	41407944	41408184	CNTN1	0.381743	139	149	109	108	155	129	94	90	186	151	156	125	140	137	148	112
chr12	41410420	41410780	CNTN1	0.396122	287	288	236	163	249	231	190	149	297	295	286	229	289	283	298	206
chr12	41414070	41414310	CNTN1	0.286307	231	274	187	130	171	209	181	127	285	243	253	220	248	236	253	192
chr12	41418864	41419224	CNTN1	0.426593	177	173	138	102	152	134	117	94	177	166	179	136	171	169	175	140
chr12	41421594	41421834	CNTN1	0.385892	259	251	225	159	230	215	160	125	288	254	268	214	262	249	272	187
chr12	41422762	41423122	CNTN1	0.407202	206	219	163	113	195	159	146	114	225	202	200	175	219	209	217	159
chr12	41463678	41463918	CNTN1	0.46888	286	296	241	147	254	219	195	130	323	314	279	261	318	308	319	219
chr12	48501077	48501317	PFKM	0.435685	190	214	172	135	186	169	138	111	224	191	204	179	219	222	173	163
chr12	48501795	48502035	PFKM	0.456432	212	209	174	134	165	175	165	111	250	201	208	177	221	196	214	138
chr12	48516475	48516715	PFKM	0.460581	143	146	114	87	139	121	86	78	157	139	147	129	149	127	139	116
chr12	48524062	48524302	PFKM	0.46473	315	323	276	188	282	272	221	148	359	334	312	271	306	302	328	237
chr12	48525017	48525257	PFKM	0.481328	148	133	94	100	137	134	97	85	168	144	146	134	135	154	153	126
chr12	48526565	48526925	PFKM	0.537396	116	120	94	72	109	98	83	74	134	105	121	108	122	120	119	100
chr12	48527000	48527360	PFKM	0.498615	114	105	89	75	109	101	80	67	131	99	119	88	111	113	117	95
chr12	48527916	48528156	PFKM	0.502075	128	140	102	87	138	124	96	81	169	138	141	132	142	146	147	125
chr12	48528437	48528893	PFKM	0.483589	250	270	214	153	211	201	177	134	288	254	252	213	245	245	295	211
chr12	48528999	48529239	PFKM	0.547718	119	123	98	84	111	102	83	68	133	128	126	93	121	118	120	95
chr12	48531446	48531686	PFKM	0.576763	71	64	51	62	71	61	48	38	80	66	78	60	74	74	76	62
chr12	48532979	48533219	PFKM	0.53527	71	78	62	50	82	64	40	44	80	69	82	61	78	70	71	58
chr12	48533543	48533783	PFKM	0.506224	229	235	191	130	197	211	166	127	261	225	234	201	230	216	248	162
chr12	48534399	48534759	PFKM	0.548476	189	190	149	122	176	160	130	120	201	186	202	178	188	190	202	159
chr12	48535008	48535248	PFKM	0.53527	58	45	37	43	52	46	33	28	58	40	55	41	51	47	42	36
chr12	48535430	48535646	PFKM	0.488479	315	327	284	176	260	277	250	176	349	348	325	303	355	342	383	250
chr12	48535676	48535916	PFKM	0.506224	182	179	151	132	173	165	134	115	205	185	196	170	199	191	205	161
chr12	48536466	48536826	PFKM	0.509695	121	122	95	88	123	106	79	77	131	118	130	112	130	116	119	107
chr12	48537446	48537686	PFKM	0.419087	191	202	152	133	176	163	141	98	239	190	194	179	192	203	197	164
chr12	48537764	48538004	PFKM	0.510373	128	115	110	88	123	115	95	80	144	127	142	117	130	134	115	110
chr12	48538715	48539195	PFKM	0.476091	226	223	184	146	201	182	156	115	264	220	228	193	233	226	218	170
chr12	48539238	48539598	PFKM	0.457064	212	203	171	141	193	179	153	113	235	202	212	178	216	204	214	165
chr12	5020448	5022128	KCNA1	0.562165	156	152	122	103	145	132	109	88	176	148	166	135	152	161	163	121
chr12	5153214	5155254	KCNA5	0.648702	56	50	41	44	56	49	39	37	67	49	61	49	58	54	55	51
chr12	56078776	56079136	ITGA7	0.645429	21	17	13	14	16	12	11	11	20	13	17	15	16	18	17	16
chr12	56081697	56082154	ITGA7	0.569869	116	109	96	81	117	101	80	71	127	105	129	108	119	124	108	106
chr12	56082564	56082804	ITGA7	0.585062	12	11	11	16	22	16	8	11	17	14	19	11	12	12	12	11
chr12	56086573	56086813	ITGA7	0.622407	39	35	26	30	32	33	21	24	39	30	35	31	37	40	35	35
chr12	56086829	56087141	ITGA7	0.578275	96	97	88	78	108	94	85	66	129	96	119	79	117	116	104	90
chr12	56087735	56088850	ITGA7	0.599462	85	82	70	69	98	78	67	60	98	84	88	76	99	92	89	83
chr12	56089243	56089483	ITGA7	0.593361	34	35	25	25	46	29	25	29	36	29	40	34	40	29	30	26
chr12	56089961	56090321	ITGA7	0.576177	30	32	21	23	37	31	21	22	39	24	26	28	27	26	32	31
chr12	56090587	56091150	ITGA7	0.599291	35	39	30	32	44	37	26	30	45	34	42	41	39	41	37	40
chr12	56091162	56091402	ITGA7	0.572614	57	75	53	51	76	56	49	42	74	67	64	61	69	67	62	60
chr12	56091422	56091885	ITGA7	0.607759	106	82	78	68	104	83	75	63	112	91	103	83	90	98	92	89
chr12	56092107	56092777	ITGA7	0.621461	32	27	19	28	38	30	22	19	38	28	30	28	27	32	27	30
chr12	56093593	56093833	ITGA7	0.589212	65	58	50	46	59	61	55	38	71	56	64	59	57	61	64	54
chr12	56093991	56094231	ITGA7	0.651452	4	4	3	3	5	3	3	2	3	3	3	2	5	3	1	3
chr12	56094630	56094990	ITGA7	0.584488	96	97	75	73	100	82	69	60	124	94	111	84	99	96	85	90
chr12	56095061	56095277	ITGA7	0.511521	274	263	249	168	241	239	199	160	329	309	300	261	306	285	326	200
chr12	56096599	56097055	ITGA7	0.586433	141	124	104	89	114	111	94	81	140	129	128	111	136	127	134	106
chr12	56101183	56101543	ITGA7	0.67313	9	8	7	6	19	12	7	7	11	9	11	10	11	13	11	8
chr12	56105762	56106106	ITGA7	0.492754	206	238	187	142	199	196	166	123	246	235	238	190	241	219	247	177
chr12	56474005	56474245	ERBB3	0.688797	6	3	4	4	4	3	5	4	4	4	6	4	5	3	3	6
chr12	56477430	56477790	ERBB3	0.537396	199	226	165	134	194	178	159	116	246	228	226	167	217	222	217	167
chr12	56478697	56479177	ERBB3	0.536383	210	218	156	133	187	189	155	113	232	204	207	193	219	208	222	164
chr12	56480257	56480497	ERBB3	0.510373	154	163	120	101	164	141	117	94	176	143	185	129	156	146	156	140
chr12	56481273	56481513	ERBB3	0.53112	154	147	124	92	136	130	103	92	167	142	167	144	162	142	149	129
chr12	56481517	56482055	ERBB3	0.500928	193	180	143	119	181	169	126	111	222	181	195	164	191	189	185	148
chr12	56482249	56482729	ERBB3	0.523909	194	198	153	127	186	177	151	109	237	186	204	177	197	188	200	157
chr12	56486476	56486692	ERBB3	0.465438	145	157	117	108	143	127	113	88	164	139	156	142	161	150	140	124
chr12	56486694	56486934	ERBB3	0.481328	179	212	160	125	174	168	159	112	232	199	231	171	230	185	181	154
chr12	56487051	56487411	ERBB3	0.495845	241	247	190	147	193	211	183	122	254	240	233	200	240	227	259	190
chr12	56487493	56487733	ERBB3	0.593361	51	47	35	52	53	53	42	34	58	53	65	50	51	54	49	53
chr12	56487807	56488047	ERBB3	0.551867	125	122	98	99	123	105	88	70	146	118	138	110	126	117	124	117
chr12	56488082	56488442	ERBB3	0.523546	109	104	79	87	110	95	79	70	141	111	124	103	108	112	116	108
chr12	56488947	56489187	ERBB3	0.46473	98	90	80	69	92	89	72	52	119	108	108	89	112	105	90	87
chr12	56489339	56489699	ERBB3	0.432133	212	218	175	125	206	189	165	115	258	230	212	186	223	214	216	170
chr12	56490226	56490700	ERBB3	0.482105	132	143	113	100	140	127	102	89	161	137	157	122	146	147	140	122
chr12	56490741	56491101	ERBB3	0.537396	96	90	67	63	99	83	68	56	105	87	92	77	84	82	85	81
chr12	56491466	56491826	ERBB3	0.520776	95	100	74	63	94	79	67	50	115	80	92	77	96	94	85	76
chr12	56492201	56492441	ERBB3	0.410788	200	227	176	141	207	177	180	123	234	196	206	195	233	199	209	164
chr12	56492486	56492726	ERBB3	0.506224	179	186	122	112	174	136	134	99	197	141	164	138	158	177	148	143
chr12	56493370	56494113	ERBB3	0.482527	218	210	172	138	201	193	164	119	248	210	222	189	232	203	218	168
chr12	56494754	56495935	ERBB3	0.519459	223	211	182	142	199	191	163	119	249	217	220	198	232	215	224	180
chr12	57943998	57944238	KIF5A	0.614108	40	32	31	29	43	34	27	23	53	33	32	35	34	36	33	37
chr12	57957168	57957528	KIF5A	0.451524	365	386	284	186	285	293	256	180	387	372	348	304	351	347	390	257
chr12	57957822	57958062	KIF5A	0.518672	209	208	186	124	171	177	155	111	232	210	182	195	207	230	224	164
chr12	57958146	57958386	KIF5A	0.427386	227	242	181	134	190	191	162	114	257	216	216	205	244	229	241	167
chr12	57958608	57958848	KIF5A	0.53112	68	71	56	52	77	52	44	37	88	63	69	65	66	68	68	56
chr12	57960832	57961072	KIF5A	0.439834	132	143	107	88	131	124	82	78	142	127	133	111	138	113	121	101
chr12	57961215	57961455	KIF5A	0.543568	38	31	23	30	38	43	28	31	51	33	46	29	43	39	37	33
chr12	57962677	57962917	KIF5A	0.572614	99	82	83	66	100	95	74	59	100	85	90	78	93	91	100	70
chr12	57962932	57963380	KIF5A	0.505568	221	215	180	144	198	190	151	110	247	226	214	180	210	206	233	163
chr12	57963410	57963530	KIF5A	0.603306	34	23	22	11	23	19	21	17	32	30	24	19	30	25	26	24
chr12	57963677	57964037	KIF5A	0.567867	48	50	36	41	62	49	39	31	59	45	58	45	55	50	53	44
chr12	57965017	57965257	KIF5A	0.473029	152	156	129	117	131	130	108	80	156	149	151	138	149	151	138	123
chr12	57965766	57966126	KIF5A	0.567867	29	33	26	23	35	31	24	18	35	25	30	23	28	30	28	30
chr12	57966255	57966615	KIF5A	0.576177	88	81	69	58	82	71	64	52	93	86	93	66	87	93	80	81
chr12	57968780	57969140	KIF5A	0.531856	70	77	59	61	90	69	61	48	89	77	88	71	93	77	79	62
chr12	57969361	57969601	KIF5A	0.53527	118	106	80	89	114	93	71	71	126	102	109	95	119	104	111	89
chr12	57969781	57970226	KIF5A	0.56278	92	87	68	64	93	88	78	60	111	86	94	79	94	94	103	86
chr12	57970474	57970714	KIF5A	0.497925	161	162	131	106	155	146	121	98	187	152	156	146	169	166	163	117
chr12	57971405	57971645	KIF5A	0.485477	76	76	64	56	91	70	58	53	89	80	73	63	78	67	74	62
chr12	57971707	57971947	KIF5A	0.514523	166	170	140	105	162	146	120	95	197	166	155	159	153	179	174	132
chr12	57971952	57972192	KIF5A	0.489627	146	145	98	108	136	119	91	87	156	131	142	130	137	149	153	122
chr12	57974666	57975026	KIF5A	0.548476	107	112	89	79	101	99	85	61	132	97	105	97	106	111	112	100
chr12	57975094	57975454	KIF5A	0.529086	217	200	184	133	191	187	171	123	240	216	241	194	237	229	239	179
chr12	57975573	57975813	KIF5A	0.526971	67	71	49	64	60	65	51	36	74	58	71	67	68	66	60	60
chr12	57976278	57976518	KIF5A	0.456432	224	225	169	139	181	186	150	119	259	214	229	178	241	222	241	174
chr12	57976802	57977042	KIF5A	0.547718	90	100	84	70	96	90	71	68	122	94	112	106	117	93	99	80
chr12	862630	863590	WNK1	0.646202	61	60	44	46	67	54	44	35	73	56	62	53	64	68	60	53
chr12	922713	923073	WNK1	0.3241	246	287	219	131	195	217	193	139	285	260	258	229	272	251	272	203
chr12	936137	936497	WNK1	0.418283	215	237	184	125	195	200	152	105	234	238	235	194	224	235	249	171
chr12	939067	939427	WNK1	0.451524	238	260	202	148	213	199	165	133	254	235	238	215	270	249	251	185
chr12	966250	966490	WNK1	0.352697	209	221	179	120	184	176	150	114	259	211	219	198	226	191	220	156
chr12	968340	968700	WNK1	0.299169	217	228	200	134	176	209	146	117	245	234	221	193	225	226	230	179
chr12	970103	970583	WNK1	0.438669	217	210	154	122	180	180	158	116	224	209	211	181	228	200	206	180
chr12	971162	971522	WNK1	0.426593	245	258	196	142	212	223	175	128	262	239	241	208	253	247	254	194
chr12	974222	974582	WNK1	0.487535	284	291	246	163	245	237	206	139	315	293	278	254	294	273	302	230
chr12	976930	978370	WNK1	0.457321	322	328	277	177	267	277	229	164	349	347	324	289	332	333	352	248
chr12	980352	980592	WNK1	0.410788	244	244	200	150	204	199	164	130	265	254	250	190	245	245	226	179
chr12	987272	987632	WNK1	0.390582	308	326	271	178	273	276	229	168	327	343	327	275	324	340	332	247
chr12	988699	989275	WNK1	0.504333	277	273	226	174	233	230	178	148	302	280	274	237	291	273	273	217
chr12	98909558	98909894	TMPO	0.694362	19	15	9	20	21	17	16	15	19	17	25	20	19	22	12	16
chr12	98921606	98921846	TMPO	0.344398	225	253	166	147	193	191	179	113	255	250	230	179	245	226	228	168
chr12	98925356	98925716	TMPO	0.33795	258	295	213	153	207	216	188	147	288	278	284	238	265	280	271	209
chr12	98926520	98928200	TMPO	0.421178	286	287	230	160	232	237	206	136	305	290	282	243	292	290	298	222
chr12	98931181	98931421	TMPO	0.365145	186	190	155	116	151	165	125	102	209	189	196	159	191	201	169	146
chr12	98937921	98938401	TMPO	0.361746	240	241	196	138	195	211	161	126	253	224	231	190	229	226	233	174
chr12	98938663	98938903	TMPO	0.344398	235	265	193	147	230	196	178	126	274	232	239	231	236	253	236	203
chr12	98940060	98940300	TMPO	0.302905	200	206	169	123	174	180	157	108	228	194	219	176	196	191	207	152
chr12	98941253	98941733	TMPO	0.376299	298	323	243	175	254	254	215	154	314	306	296	255	297	306	330	229
chr12	989785	990265	WNK1	0.451143	313	320	252	168	260	272	205	155	320	314	326	257	306	332	330	239
chr12	990786	991288	WNK1	0.395626	232	254	180	135	194	188	153	120	241	216	216	194	232	218	226	177
chr12	992046	992286	WNK1	0.356846	183	186	122	114	148	148	127	101	195	168	190	145	185	173	177	137
chr12	992467	992827	WNK1	0.373961	273	296	238	159	243	231	195	143	304	276	278	235	267	278	281	221
chr12	992846	993062	WNK1	0.37788	249	242	194	152	235	207	175	137	265	239	235	201	231	269	258	204
chr12	993227	993467	WNK1	0.373444	235	258	205	150	222	206	190	131	270	241	249	213	237	263	253	214
chr12	993752	995312	WNK1	0.470852	368	373	303	191	286	305	256	175	396	383	355	310	372	373	392	270
chr12	996308	996548	WNK1	0.46888	228	234	195	148	219	224	170	127	254	230	251	214	242	234	250	172
chr12	998227	998467	WNK1	0.390041	254	289	210	165	234	233	189	141	296	274	286	239	282	263	311	192
chr12	999528	999768	WNK1	0.448133	148	155	119	105	144	141	97	89	171	142	147	135	147	147	151	117
chr13	102375128	102375368	FGF14	0.473029	221	221	172	127	190	188	124	114	232	216	221	184	211	205	241	164
chr13	102378880	102379240	FGF14	0.34626	301	320	249	185	255	245	208	156	318	308	301	241	310	308	329	225
chr13	102521006	102521246	FGF14	0.427386	249	265	215	148	215	247	188	141	272	275	262	224	263	280	286	196
chr13	102527470	102527710	FGF14	0.431535	190	229	168	139	213	204	158	114	230	212	216	197	209	224	221	175
chr13	102568718	102569078	FGF14	0.711911	16	17	17	19	20	15	16	11	19	13	27	17	23	20	14	18
chr13	103053744	103054104	FGF14	0.409972	255	277	208	163	237	244	187	144	286	255	254	230	271	283	263	214
chr13	23777750	23778110	SGCG	0.404432	278	290	226	166	213	242	198	149	315	281	273	248	282	285	297	220
chr13	23808680	23808920	SGCG	0.323651	177	219	143	97	152	184	134	92	220	183	190	156	198	203	200	154
chr13	23824692	23824932	SGCG	0.369295	259	266	217	145	221	220	172	135	283	268	231	221	255	276	255	184
chr13	23853437	23853677	SGCG	0.377593	192	166	147	104	165	152	136	105	202	195	184	149	184	173	181	118
chr13	23869469	23869709	SGCG	0.385892	183	199	157	116	160	151	135	106	238	182	204	171	189	213	180	144
chr13	23894755	23894971	SGCG	0.442396	127	137	94	100	119	114	101	92	148	118	123	123	128	129	123	102
chr13	23898413	23898773	SGCG	0.565097	90	85	74	72	85	85	63	54	99	103	93	79	105	103	89	84
chr13	23904177	23914341	SACS	0.375799	377	402	314	205	292	317	265	184	398	407	375	325	383	387	416	279
chr13	23914413	23915925	SACS	0.372769	364	393	302	205	305	313	269	184	395	393	380	321	366	374	410	285
chr13	23927849	23928089	SACS	0.315353	156	167	139	136	144	158	115	89	193	145	167	134	175	170	160	119
chr13	23928561	23930241	SACS	0.43843	303	314	235	165	239	250	211	144	323	317	301	249	298	298	317	229
chr13	23932366	23932726	SACS	0.393352	271	295	236	169	228	240	184	144	313	302	296	245	294	288	311	220
chr13	23939240	23939480	SACS	0.311203	297	357	278	167	229	258	204	155	320	319	304	271	311	318	327	250
chr13	23942463	23942703	SACS	0.360996	238	280	213	157	227	218	172	142	256	262	265	217	259	257	263	195
chr13	23945164	23945380	SACS	0.317972	239	265	203	142	195	212	182	132	292	262	244	218	257	278	253	188
chr13	23949152	23949512	SACS	0.756233	5	7	4	2	6	3	3	5	7	3	6	6	7	5	4	4
chr13	23985308	23985428	SACS	0.347107	207	213	165	146	194	195	147	119	243	215	214	193	225	219	242	169
chr13	36878395	36878875	SPG20	0.367983	360	374	285	189	270	306	233	172	380	368	330	274	337	349	400	269
chr13	36886239	36886695	SPG20	0.347921	325	341	249	181	247	265	213	151	330	334	322	267	319	328	352	254
chr13	36888280	36888640	SPG20	0.368421	332	353	275	189	262	286	233	161	373	350	354	276	341	329	359	253
chr13	36900653	36900893	SPG20	0.352697	227	239	205	128	168	199	171	114	275	241	230	189	234	227	229	181
chr13	36903396	36903756	SPG20	0.373961	317	351	254	179	268	282	226	163	333	343	320	275	335	328	360	234
chr13	36905454	36905814	SPG20	0.371191	219	242	179	130	189	188	132	119	235	220	221	193	245	212	242	181
chr13	36909064	36910000	SPG20	0.415155	304	325	255	173	263	256	208	158	330	302	300	263	317	311	313	233
chr13	48517422	48517662	SUCLA2	0.344398	296	294	231	152	230	251	186	139	278	285	293	236	276	267	291	206
chr13	48522998	48523238	SUCLA2	0.33195	321	358	260	177	264	274	214	163	332	308	341	267	333	318	332	233
chr13	48523557	48523797	SUCLA2	0.344398	275	292	221	148	205	230	167	135	312	295	277	227	284	286	297	196
chr13	48528242	48528791	SUCLA2	0.356364	315	354	262	174	261	261	221	163	344	345	323	266	330	313	347	245
chr13	48542678	48542918	SUCLA2	0.340249	278	346	250	178	234	240	199	145	330	301	294	252	277	281	294	235
chr13	48547342	48547582	SUCLA2	0.348548	260	290	233	147	237	231	189	143	303	286	268	251	269	255	289	210
chr13	48562576	48562936	SUCLA2	0.310249	333	389	300	198	252	304	266	180	372	381	356	320	371	357	439	273
chr13	48562946	48563186	SUCLA2	0.340249	324	371	277	191	273	313	232	156	347	346	344	284	329	380	387	268
chr13	48570887	48571247	SUCLA2	0.371191	296	346	256	176	235	277	223	160	335	315	306	266	298	298	319	223
chr13	48575240	48575480	SUCLA2	0.705394	6	9	6	9	11	11	5	7	10	6	11	11	10	10	10	14
chr14	21161645	21162245	ANG	0.530782	164	159	123	118	160	143	114	99	187	164	154	147	172	163	166	135
chr14	23790918	23791038	PABPN1	0.743802	0	0	0	0	0	0	0	0	0	0	0	0	0	0	0	0
chr14	23791326	23791566	PABPN1	0.547718	35	31	32	34	46	44	35	28	52	36	48	34	34	42	41	39
chr14	23792145	23792361	PABPN1	0.437788	143	142	106	93	132	135	100	83	154	129	150	121	144	147	126	104
chr14	23792518	23792758	PABPN1	0.423237	167	209	143	118	179	186	131	103	203	169	176	168	189	191	196	146
chr14	23793130	23793586	PABPN1	0.512035	211	226	190	136	198	179	163	125	242	218	222	187	234	218	221	180
chr14	23794404	23794524	PABPN1	0.454545	39	42	35	42	58	43	31	30	53	38	42	45	42	32	46	38
chr14	23851140	23851380	MYH6	0.539419	80	85	54	64	76	71	59	53	97	64	77	62	74	83	77	65
chr14	23851583	23851823	MYH6	0.589212	105	105	92	87	118	105	76	67	155	113	134	106	115	113	144	97
chr14	23852361	23852601	MYH6	0.526971	45	42	29	28	36	33	24	22	43	32	37	38	33	38	26	28
chr14	23853548	23854028	MYH6	0.623701	130	126	104	96	126	112	96	79	153	116	136	122	128	123	122	114
chr14	23854067	23854307	MYH6	0.510373	141	134	121	102	138	119	88	87	174	137	148	137	144	127	130	121
chr14	23855058	23855418	MYH6	0.617729	73	68	64	64	78	58	51	48	82	68	89	71	81	84	76	65
chr14	23855437	23855917	MYH6	0.619543	96	72	67	70	83	71	60	54	89	76	88	68	89	88	81	81
chr14	23856679	23857229	MYH6	0.6098	161	157	119	116	150	137	116	107	190	155	180	152	173	166	175	130
chr14	23857275	23857635	MYH6	0.598338	124	118	96	101	128	112	83	89	144	119	130	124	114	133	135	112
chr14	23857985	23858345	MYH6	0.623269	61	62	48	48	64	59	44	38	75	61	64	53	62	67	55	51
chr14	23858524	23859004	MYH6	0.588358	103	92	69	68	111	91	73	59	120	95	104	95	99	102	100	90
chr14	23859202	23859634	MYH6	0.658199	56	46	38	32	51	40	35	30	47	45	57	43	47	53	57	49
chr14	23861695	23861935	MYH6	0.514523	160	163	133	109	144	153	111	100	197	166	159	141	174	165	170	124
chr14	23862013	23862373	MYH6	0.518006	252	250	181	150	204	204	168	124	271	241	235	206	243	249	258	195
chr14	23862458	23863175	MYH6	0.520891	297	301	244	173	243	248	218	139	318	311	285	260	287	289	307	235
chr14	23863224	23863584	MYH6	0.565097	157	164	129	100	155	139	117	91	186	181	161	154	164	175	176	133
chr14	23865440	23865680	MYH6	0.59751	97	92	72	73	100	72	60	63	115	86	96	82	96	92	89	93
chr14	23865844	23866558	MYH6	0.574825	83	83	66	70	88	78	59	56	96	81	88	78	72	86	80	76
chr14	23866654	23866846	MYH6	0.544041	26	17	13	18	25	22	15	11	24	20	21	18	15	15	27	19
chr14	23867851	23868331	MYH6	0.557173	129	128	100	89	130	113	97	77	145	119	137	107	124	122	127	104
chr14	23869369	23869729	MYH6	0.562327	203	201	160	114	175	164	130	106	218	205	194	165	188	179	196	149
chr14	23869864	23870224	MYH6	0.562327	125	113	90	84	107	108	80	69	130	104	122	116	119	123	112	94
chr14	23871579	23872035	MYH6	0.628009	100	94	79	68	109	86	66	57	108	87	110	90	89	86	99	81
chr14	23872485	23872725	MYH6	0.576763	36	31	23	26	38	26	22	22	49	32	40	32	33	37	36	32
chr14	23872835	23873075	MYH6	0.585062	43	34	32	35	42	34	31	28	42	35	36	39	38	42	33	36
chr14	23873430	23873670	MYH6	0.589212	37	24	28	25	41	29	28	22	42	24	36	43	41	47	30	33
chr14	23873855	23874095	MYH6	0.576763	86	86	55	65	91	73	58	57	90	78	104	70	88	88	85	70
chr14	23874208	23874688	MYH6	0.600832	89	82	65	66	90	81	61	49	107	67	97	79	94	84	94	82
chr14	23874727	23875087	MYH6	0.601108	75	67	54	56	76	59	53	43	81	77	85	74	72	69	67	63
chr14	23876151	23876511	MYH6	0.590028	182	185	140	128	167	161	129	112	204	195	194	168	190	196	219	162
chr14	23882011	23882131	MYH7	0.504132	14	12	12	9	11	11	7	5	19	11	14	13	13	8	10	10
chr14	23882914	23883383	MYH7	0.631915	55	53	39	49	62	57	37	39	68	51	57	47	60	58	53	49
chr14	23884101	23885119	MYH7	0.602552	126	120	103	99	128	116	91	81	148	120	139	114	126	128	137	113
chr14	23885126	23885606	MYH7	0.617464	84	83	65	67	105	74	63	54	104	79	94	81	86	90	93	83
chr14	23886018	23886258	MYH7	0.60166	143	129	90	90	123	109	93	75	149	110	150	111	123	137	132	107
chr14	23886264	23886983	MYH7	0.613889	125	107	96	89	117	117	85	74	140	109	132	105	120	131	128	112
chr14	23887336	23887696	MYH7	0.639889	45	62	44	49	60	54	42	32	67	47	61	45	58	50	55	49
chr14	23888324	23888564	MYH7	0.593361	95	80	65	75	102	87	70	65	109	102	100	88	87	95	97	93
chr14	23888634	23888874	MYH7	0.589212	49	38	35	38	53	41	41	26	48	42	40	41	44	53	36	43
chr14	23888966	23889422	MYH7	0.632385	67	54	46	38	56	48	52	37	69	73	68	54	67	67	66	54
chr14	23890091	23890331	MYH7	0.580913	53	44	28	39	59	53	27	31	68	52	52	41	52	39	44	45
chr14	23891281	23891641	MYH7	0.556787	134	135	118	84	140	120	102	85	147	135	147	129	136	146	150	119
chr14	23892687	23893023	MYH7	0.537092	222	225	183	167	206	210	169	129	268	235	237	203	234	236	249	198
chr14	23893056	23893416	MYH7	0.534626	283	292	240	158	240	242	200	145	319	317	299	243	301	307	325	222
chr14	23893925	23894285	MYH7	0.573407	141	124	106	95	127	118	94	81	150	128	133	114	138	126	131	116
chr14	23894438	23894678	MYH7	0.589212	69	60	49	49	67	70	49	35	71	59	70	52	63	65	71	54
chr14	23894845	23895085	MYH7	0.510373	162	157	120	122	158	136	123	85	176	159	169	127	152	172	164	134
chr14	23895102	23895318	MYH7	0.608295	77	68	61	63	92	81	57	43	99	75	78	62	94	91	89	71
chr14	23895909	23896149	MYH7	0.493776	54	67	46	41	69	54	51	39	72	49	65	54	58	66	51	47
chr14	23896362	23896602	MYH7	0.556017	39	43	31	34	43	34	37	29	60	43	43	31	40	38	44	40
chr14	23896708	23897188	MYH7	0.538462	179	172	137	124	162	160	138	102	210	172	174	147	185	195	195	148
chr14	23897613	23897973	MYH7	0.545706	200	197	150	117	163	179	143	103	200	220	203	165	198	219	219	164
chr14	23898106	23898614	MYH7	0.548134	159	158	123	101	157	144	124	93	178	151	168	140	159	169	161	140
chr14	23898932	23899172	MYH7	0.543568	216	208	172	136	192	181	142	125	214	187	195	180	210	195	197	178
chr14	23899700	23899940	MYH7	0.576763	103	92	84	75	99	77	73	62	120	79	103	90	94	104	98	89
chr14	23900038	23900278	MYH7	0.456432	148	157	117	105	130	130	98	90	176	145	156	128	147	147	162	128
chr14	23900562	23901175	MYH7	0.555375	106	97	79	78	110	94	72	59	130	101	114	100	106	119	109	98
chr14	23901581	23902105	MYH7	0.579048	66	64	52	53	83	64	46	45	94	66	74	63	74	74	68	67
chr14	23902184	23902544	MYH7	0.559557	78	76	54	57	90	77	54	50	88	86	86	76	77	82	89	68
chr14	23902660	23903020	MYH7	0.592798	56	61	45	44	62	52	36	37	80	57	70	57	62	57	58	46
chr14	35181966	35182940	CFL2	0.344615	349	375	282	197	262	295	260	167	371	359	343	300	352	341	377	256
chr14	35183684	35183804	CFL2	0.735537	0	0	0	0	0	0	0	0	0	1	0	0	0	1	0	0
chr14	51026880	51027120	ATL1	0.655602	28	31	31	30	40	28	17	24	41	38	36	30	38	35	31	25
chr14	51054492	51054852	ATL1	0.421053	183	212	156	118	188	165	129	105	217	188	215	167	189	190	201	157
chr14	51057605	51057845	ATL1	0.3361	168	213	139	109	145	163	141	100	188	178	213	148	191	187	185	137
chr14	51058184	51058424	ATL1	0.340249	293	332	224	156	220	237	181	133	295	281	289	246	294	275	278	209
chr14	51060468	51060708	ATL1	0.319502	233	218	186	131	192	181	162	121	256	240	249	217	221	232	231	188
chr14	51062258	51062450	ATL1	0.367876	234	253	184	133	190	218	153	134	247	222	226	187	215	236	235	171
chr14	51079902	51080142	ATL1	0.352697	153	164	128	92	138	150	126	87	152	153	170	137	168	153	164	126
chr14	51081039	51081279	ATL1	0.352697	273	313	219	187	250	261	217	136	298	305	257	250	291	306	319	214
chr14	51087260	51087500	ATL1	0.385892	196	200	169	111	182	176	147	113	213	201	208	187	191	211	186	152
chr14	51088468	51088708	ATL1	0.311203	185	217	178	127	156	182	140	125	237	201	218	177	205	205	197	166
chr14	51089810	51090050	ATL1	0.356846	207	194	140	126	168	168	118	102	203	195	183	153	181	166	193	145
chr14	51094652	51095204	ATL1	0.428571	234	263	188	158	216	205	167	130	261	258	260	206	248	263	265	191
chr14	51098880	51099120	ATL1	0.311203	234	267	210	159	212	227	198	136	252	245	244	208	251	242	283	191
chr14	64375785	64376025	SYNE2	0.414938	208	219	166	125	193	172	138	116	242	200	202	172	222	214	214	167
chr14	64407242	64407482	SYNE2	0.423237	187	188	157	119	162	157	136	99	208	195	192	163	185	203	195	145
chr14	64408336	64408936	SYNE2	0.334443	367	398	317	202	290	303	249	182	375	415	358	331	365	362	385	275
chr14	64416453	64416813	SYNE2	0.451524	282	300	253	150	256	251	190	151	351	313	277	264	294	296	317	211
chr14	64421354	64421714	SYNE2	0.354571	248	272	205	145	202	216	166	127	266	236	232	191	245	243	249	194
chr14	64428172	64428412	SYNE2	0.381743	227	223	181	123	211	190	155	115	242	238	241	191	229	226	238	177
chr14	64430547	64430787	SYNE2	0.298755	179	196	153	110	164	156	134	100	204	184	175	155	156	182	182	131
chr14	64434367	64434607	SYNE2	0.369295	214	206	183	128	197	190	157	108	237	208	228	181	212	206	205	171
chr14	64443182	64443542	SYNE2	0.351801	251	262	204	140	209	216	194	132	275	253	254	203	244	246	263	186
chr14	64444558	64444798	SYNE2	0.373444	252	298	234	153	229	226	213	132	284	296	283	231	273	287	267	198
chr14	64445470	64445830	SYNE2	0.33795	286	333	270	173	252	250	230	159	336	326	322	277	313	316	338	232
chr14	64447290	64447530	SYNE2	0.307054	267	299	203	159	197	217	188	140	309	276	269	237	263	263	263	203
chr14	64447646	64447982	SYNE2	0.296736	211	265	177	144	200	203	171	121	259	245	244	192	240	227	243	183
chr14	64449295	64449535	SYNE2	0.369295	211	248	189	138	208	203	163	137	271	228	246	205	237	235	234	192
chr14	64450349	64450685	SYNE2	0.264095	241	248	176	127	183	194	156	132	220	214	231	189	217	216	216	162
chr14	64453098	64453434	SYNE2	0.338279	232	228	181	139	202	193	145	109	257	233	226	197	231	236	222	188
chr14	64457027	64457387	SYNE2	0.362881	169	180	125	100	147	148	118	82	182	164	177	153	165	182	162	134
chr14	64457566	64457926	SYNE2	0.365651	217	231	176	124	182	177	149	113	237	212	218	197	211	210	210	169
chr14	64460495	64460735	SYNE2	0.315353	193	230	176	136	188	170	139	119	232	210	207	191	208	205	207	154
chr14	64461660	64462020	SYNE2	0.282548	237	248	198	131	199	208	173	117	251	241	234	196	244	229	251	180
chr14	64463590	64464183	SYNE2	0.40404	263	267	215	143	228	235	180	137	302	264	261	242	280	286	288	208
chr14	64464871	64465111	SYNE2	0.340249	256	298	210	135	218	213	182	141	285	264	272	220	277	256	265	191
chr14	64465574	64465814	SYNE2	0.3361	234	260	222	155	198	218	183	123	259	239	239	222	218	228	241	183
chr14	64467178	64467514	SYNE2	0.311573	265	297	221	154	233	230	194	141	293	281	258	228	276	273	294	211
chr14	64468545	64468905	SYNE2	0.371191	279	302	241	153	234	244	195	155	293	276	274	246	289	276	285	228
chr14	64469382	64470102	SYNE2	0.380028	279	301	249	161	252	245	198	151	318	301	285	241	294	292	299	218
chr14	64473670	64474030	SYNE2	0.360111	228	237	182	140	200	192	171	122	263	231	242	196	216	246	243	175
chr14	64476578	64476938	SYNE2	0.360111	263	270	206	153	213	216	179	124	265	260	253	247	255	269	278	202
chr14	64483089	64483449	SYNE2	0.263158	246	275	184	139	175	200	183	126	277	245	247	195	253	236	248	189
chr14	64484213	64484549	SYNE2	0.305638	272	292	203	142	222	231	183	139	296	290	281	221	274	275	285	214
chr14	64486630	64486846	SYNE2	0.285714	230	268	197	137	195	205	171	127	237	253	232	216	233	229	249	166
chr14	64487952	64488312	SYNE2	0.423823	243	242	206	138	214	218	165	124	277	245	262	219	263	260	248	198
chr14	64488480	64488840	SYNE2	0.315789	298	312	238	171	215	256	197	154	318	294	306	254	287	306	312	214
chr14	64489404	64489644	SYNE2	0.315353	211	241	183	127	173	179	151	123	248	201	208	170	205	198	212	165
chr14	64490895	64491255	SYNE2	0.432133	153	147	98	94	140	122	110	81	175	145	152	127	156	151	149	118
chr14	64491522	64492194	SYNE2	0.36107	269	279	224	158	221	238	194	137	302	282	289	228	261	281	277	211
chr14	64493192	64493552	SYNE2	0.429363	169	168	135	115	177	158	119	90	189	169	182	147	190	186	172	142
chr14	64494183	64494615	SYNE2	0.357968	252	244	204	149	215	232	171	125	268	265	264	211	272	249	265	199
chr14	64496514	64496874	SYNE2	0.351801	245	264	190	141	225	218	181	127	273	256	247	212	255	247	258	191
chr14	64497664	64498144	SYNE2	0.384615	222	237	183	140	197	200	158	114	255	226	224	202	231	215	231	172
chr14	64514615	64514975	SYNE2	0.313019	296	331	255	157	225	258	214	137	331	310	305	262	286	311	324	236
chr14	64516221	64516701	SYNE2	0.370062	281	305	236	179	269	240	216	146	338	308	300	257	308	299	331	239
chr14	64518173	64520405	SYNE2	0.35871	303	329	242	175	248	257	221	159	337	312	307	264	312	308	325	235
chr14	64522582	64523062	SYNE2	0.380457	283	278	209	157	231	233	183	137	298	258	276	226	269	273	269	209
chr14	64529360	64529720	SYNE2	0.360111	204	211	148	122	178	177	129	118	205	187	211	168	200	204	200	158
chr14	64532078	64532438	SYNE2	0.371191	225	254	181	138	198	196	158	129	256	222	219	196	245	230	224	171
chr14	64537255	64537735	SYNE2	0.359667	225	255	182	141	222	198	167	127	257	229	244	210	245	231	239	175
chr14	64540589	64540949	SYNE2	0.362881	276	297	205	150	210	213	185	135	288	266	273	213	275	256	266	187
chr14	64542560	64542920	SYNE2	0.365651	282	287	222	141	229	234	191	133	303	292	283	234	303	289	284	213
chr14	64545073	64545433	SYNE2	0.360111	305	306	266	173	250	262	233	162	338	324	322	269	298	309	332	235
chr14	64547084	64547444	SYNE2	0.396122	252	262	208	151	215	211	158	123	278	243	239	220	258	244	266	189
chr14	64548109	64548349	SYNE2	0.456432	162	178	150	102	151	143	115	89	213	161	170	143	169	163	169	144
chr14	64554297	64554633	SYNE2	0.329377	263	295	238	170	224	228	206	149	314	298	297	262	304	277	302	226
chr14	64556232	64556472	SYNE2	0.261411	233	226	187	133	209	198	159	113	258	218	240	205	228	219	216	174
chr14	64557518	64557854	SYNE2	0.347181	256	291	219	156	221	221	183	130	285	259	266	229	266	244	292	194
chr14	64560012	64560252	SYNE2	0.3361	293	299	245	167	244	246	208	154	321	300	296	254	299	302	336	210
chr14	64564585	64564945	SYNE2	0.484765	156	156	123	90	153	138	100	92	169	147	164	144	151	150	164	127
chr14	64565381	64565621	SYNE2	0.427386	106	109	83	85	103	85	82	63	134	120	123	104	112	98	103	87
chr14	64568584	64568824	SYNE2	0.514523	97	86	72	55	90	81	68	55	112	78	93	68	95	89	72	74
chr14	64574146	64574386	SYNE2	0.456432	166	190	126	111	166	148	120	105	202	183	165	144	167	155	181	136
chr14	64579993	64580353	SYNE2	0.548476	43	45	26	30	47	40	34	28	48	32	38	36	47	43	42	35
chr14	64586055	64586415	SYNE2	0.398892	193	206	163	120	197	175	147	107	218	200	218	172	208	203	190	155
chr14	64587590	64587830	SYNE2	0.377593	225	238	197	145	203	213	167	118	258	216	242	207	228	237	221	168
chr14	64588670	64589254	SYNE2	0.37265	288	299	239	162	248	249	206	144	297	293	277	249	284	282	313	219
chr14	64591742	64591982	SYNE2	0.394191	221	239	209	143	221	191	169	126	265	238	255	202	238	225	227	181
chr14	64592964	64593600	SYNE2	0.459969	223	240	190	146	218	205	162	131	261	233	243	204	251	233	242	182
chr14	64595100	64595340	SYNE2	0.344398	243	274	209	142	230	232	179	144	296	270	271	218	241	257	278	193
chr14	64596439	64596679	SYNE2	0.439834	163	153	124	100	155	158	111	88	194	156	173	136	177	157	165	135
chr14	64596685	64597045	SYNE2	0.448753	176	174	146	116	163	176	128	104	218	171	204	157	205	200	190	145
chr14	64598889	64599249	SYNE2	0.351801	276	286	212	147	221	237	192	128	282	263	265	242	290	267	270	184
chr14	64600732	64600972	SYNE2	0.369295	246	237	188	142	189	202	167	121	243	234	230	188	240	242	261	194
chr14	64604422	64604782	SYNE2	0.418283	182	178	131	123	157	150	109	95	211	159	174	151	166	179	176	133
chr14	64606604	64606844	SYNE2	0.352697	219	239	191	155	217	205	154	106	247	237	242	185	246	208	232	171
chr14	64607969	64608329	SYNE2	0.33795	279	295	247	162	245	249	205	150	311	287	271	253	288	298	320	205
chr14	64608552	64608912	SYNE2	0.357341	273	324	237	155	241	244	202	151	318	294	310	246	287	283	324	223
chr14	64610397	64610757	SYNE2	0.429363	196	181	146	120	169	156	119	97	206	185	198	171	200	178	199	145
chr14	64612683	64613043	SYNE2	0.387812	195	200	152	115	161	171	134	98	209	181	199	146	184	179	180	141
chr14	64619177	64619537	SYNE2	0.34903	311	304	263	176	232	252	218	159	311	321	316	266	298	310	308	241
chr14	64625247	64625607	SYNE2	0.423823	225	226	173	149	195	201	167	124	242	235	243	206	235	231	261	183
chr14	64625974	64626214	SYNE2	0.390041	191	201	166	137	187	187	141	108	213	202	206	184	192	208	218	158
chr14	64628711	64629071	SYNE2	0.523546	94	98	73	75	98	82	62	57	117	90	99	90	99	92	100	85
chr14	64630029	64630389	SYNE2	0.465374	177	182	146	119	171	150	120	103	210	177	182	174	181	179	200	158
chr14	64631945	64632185	SYNE2	0.323651	231	242	173	146	191	208	149	145	240	226	236	199	232	221	231	164
chr14	64633871	64634464	SYNE2	0.43266	224	234	181	137	200	195	160	130	241	226	233	187	220	222	235	166
chr14	64635521	64635761	SYNE2	0.423237	223	242	183	130	189	207	169	114	260	228	237	189	230	222	241	181
chr14	64636882	64637242	SYNE2	0.479224	149	148	113	100	135	124	112	88	174	147	159	137	156	155	153	107
chr14	64641578	64641938	SYNE2	0.396122	242	267	201	148	211	210	184	137	296	260	242	218	260	260	251	191
chr14	64644018	64644258	SYNE2	0.373444	201	236	170	129	217	190	136	115	242	212	202	194	207	213	203	166
chr14	64653039	64653399	SYNE2	0.473684	198	195	140	121	186	160	147	109	212	184	196	165	189	195	194	164
chr14	64655166	64655526	SYNE2	0.429363	175	168	130	109	163	154	127	97	181	164	177	146	171	165	159	136
chr14	64656691	64657051	SYNE2	0.390582	186	199	156	123	192	159	126	105	212	186	200	170	196	188	206	151
chr14	64669419	64669779	SYNE2	0.451524	195	212	145	121	183	176	123	100	220	189	203	158	204	193	188	151
chr14	64675389	64675749	SYNE2	0.523546	104	102	83	73	108	103	73	59	133	91	119	93	110	101	92	90
chr14	64676040	64676400	SYNE2	0.534626	110	98	93	78	111	98	83	68	121	93	114	95	106	101	94	97
chr14	64676570	64676930	SYNE2	0.612188	31	35	28	26	41	29	27	29	44	31	32	35	36	37	34	36
chr14	64678627	64678867	SYNE2	0.518672	122	133	106	93	130	131	94	79	153	120	127	119	134	130	114	116
chr14	64679445	64679805	SYNE2	0.504155	110	111	97	75	128	104	83	61	136	112	119	115	126	125	133	100
chr14	64680833	64681289	SYNE2	0.54267	72	72	55	61	76	67	57	54	88	75	78	64	72	74	84	66
chr14	64681917	64682157	SYNE2	0.460581	226	234	175	152	195	207	165	136	243	233	247	206	230	217	231	182
chr14	64682915	64683155	SYNE2	0.502075	196	196	159	122	173	160	137	110	225	188	191	161	183	197	191	152
chr14	64685052	64685292	SYNE2	0.502075	66	60	56	54	67	56	49	41	79	64	73	55	65	58	60	63
chr14	64685846	64686206	SYNE2	0.440443	171	177	147	108	169	158	116	83	195	164	174	137	161	165	161	131
chr14	64687074	64687434	SYNE2	0.542936	101	103	84	73	109	91	66	65	128	84	118	91	97	103	84	87
chr14	64688156	64688516	SYNE2	0.537396	89	78	53	63	93	77	48	48	94	68	84	65	82	82	73	77
chr14	64689822	64690182	SYNE2	0.437673	181	170	138	115	161	146	122	98	174	160	177	138	164	163	165	137
chr14	64691101	64691341	SYNE2	0.506224	68	64	49	50	80	71	44	48	77	61	69	57	68	64	53	63
chr14	64691618	64691858	SYNE2	0.443983	103	103	80	88	116	104	76	69	118	108	120	102	112	110	110	85
chr14	64691983	64692103	SYNE2	0.661157	25	14	11	12	19	21	16	8	22	19	21	13	24	20	17	11
chr14	64692148	64692340	SYNE2	0.57513	38	47	38	29	43	38	35	28	67	37	50	45	49	49	41	33
chr14	68215074	68215434	ZFYVE26	0.578947	38	36	31	38	49	37	27	25	53	38	49	38	49	38	31	36
chr14	68217670	68217910	ZFYVE26	0.53527	137	124	106	81	123	115	90	70	140	113	130	105	111	125	113	112
chr14	68218971	68219331	ZFYVE26	0.509695	89	78	68	61	82	74	61	47	101	75	85	76	89	87	77	77
chr14	68220333	68220573	ZFYVE26	0.390041	217	236	180	147	200	204	161	129	230	230	252	195	212	228	210	191
chr14	68220739	68220979	ZFYVE26	0.497925	132	138	95	80	127	105	82	79	150	114	125	106	110	122	120	110
chr14	68221687	68222047	ZFYVE26	0.479224	216	216	161	128	204	196	146	109	232	224	203	193	220	220	217	188
chr14	68222583	68222943	ZFYVE26	0.490305	191	200	150	118	186	183	135	109	219	205	192	185	192	194	190	150
chr14	68228011	68228371	ZFYVE26	0.506925	90	72	71	69	79	71	56	54	103	81	88	76	99	90	100	84
chr14	68228844	68229204	ZFYVE26	0.531856	130	133	114	87	124	122	84	84	151	131	153	111	138	127	142	114
chr14	68229282	68229618	ZFYVE26	0.489614	221	244	195	145	220	202	154	139	258	221	243	206	232	218	240	194
chr14	68232873	68233233	ZFYVE26	0.576177	55	47	51	47	61	52	35	36	52	56	59	48	65	55	56	54
chr14	68234368	68234608	ZFYVE26	0.435685	298	321	219	154	245	235	205	130	306	289	268	232	285	287	321	210
chr14	68235129	68235369	ZFYVE26	0.39834	166	192	140	123	180	164	125	103	218	205	181	162	204	180	184	148
chr14	68236258	68236498	ZFYVE26	0.526971	91	88	72	62	91	87	63	56	98	86	88	79	83	94	97	81
chr14	68238659	68238971	ZFYVE26	0.527157	86	92	67	73	105	77	68	53	85	89	84	76	80	92	90	82
chr14	68241661	68241901	ZFYVE26	0.431535	87	87	58	61	91	74	70	45	109	72	83	62	88	80	86	73
chr14	68242519	68242879	ZFYVE26	0.501385	148	160	121	92	157	129	110	81	173	159	174	142	155	141	161	123
chr14	68244183	68244543	ZFYVE26	0.504155	211	217	175	124	186	191	158	122	239	212	229	187	224	235	230	171
chr14	68244783	68245023	ZFYVE26	0.452282	142	153	124	101	149	118	91	76	171	147	151	137	153	157	152	139
chr14	68246889	68247129	ZFYVE26	0.497925	99	79	47	62	83	63	48	42	87	80	94	79	83	89	81	76
chr14	68247967	68248327	ZFYVE26	0.506925	168	176	135	115	159	144	117	94	190	152	160	146	156	161	168	122
chr14	68249437	68250325	ZFYVE26	0.554556	114	111	82	78	112	89	78	64	124	104	124	98	111	116	119	106
chr14	68250981	68251221	ZFYVE26	0.493776	119	117	92	65	116	107	73	61	143	121	116	90	117	127	106	97
chr14	68251704	68252064	ZFYVE26	0.542936	166	153	123	92	145	136	102	89	183	140	155	146	149	154	165	131
chr14	68252522	68253002	ZFYVE26	0.461538	212	224	160	120	191	174	152	109	220	199	210	178	207	215	210	168
chr14	68255943	68256423	ZFYVE26	0.484407	207	210	160	120	191	172	159	110	231	197	215	182	213	219	211	172
chr14	68257209	68257569	ZFYVE26	0.537396	92	100	74	78	101	92	65	57	128	98	91	89	96	105	96	87
chr14	68260220	68260580	ZFYVE26	0.531856	75	68	53	51	82	72	54	55	91	68	77	69	82	74	79	58
chr14	68260801	68261041	ZFYVE26	0.460581	222	251	188	146	214	202	148	135	273	237	236	206	223	224	248	160
chr14	68264310	68264550	ZFYVE26	0.510373	56	50	45	40	58	55	34	29	63	58	57	49	59	59	51	54
chr14	68264674	68265394	ZFYVE26	0.509015	211	210	156	127	182	180	136	106	220	193	203	175	214	197	214	158
chr14	68268717	68269077	ZFYVE26	0.506925	83	83	69	54	96	84	67	59	118	82	89	82	92	94	87	76
chr14	68270719	68271079	ZFYVE26	0.468144	163	166	137	111	169	138	115	88	186	159	165	147	189	171	188	138
chr14	68271857	68272432	ZFYVE26	0.526042	115	106	97	80	111	99	78	70	127	107	113	102	122	103	104	93
chr14	68273206	68273446	ZFYVE26	0.477178	107	123	85	80	118	114	88	72	128	102	117	117	117	112	110	105
chr14	68274015	68274735	ZFYVE26	0.571429	85	78	67	57	79	76	59	45	94	82	82	75	84	80	79	73
chr14	68275841	68276081	ZFYVE26	0.40249	171	211	132	122	190	167	120	106	222	164	196	147	184	178	166	148
chr14	68280621	68280861	ZFYVE26	0.410788	218	238	191	117	199	177	164	113	235	234	218	195	243	211	220	181
chr14	68282403	68282763	ZFYVE26	0.493075	189	217	168	131	185	182	158	122	218	207	212	167	213	213	212	176
chr14	76425428	76425788	TGFB3	0.584488	33	31	24	29	34	29	22	16	33	31	39	25	29	28	33	26
chr14	76427162	76427522	TGFB3	0.473684	164	148	124	97	147	143	96	88	179	152	163	134	155	162	159	131
chr14	76429564	76429924	TGFB3	0.587258	57	48	45	45	46	52	37	34	71	44	61	41	54	59	49	51
chr14	76431864	76432104	TGFB3	0.448133	273	300	234	158	230	230	190	142	305	288	269	234	279	277	298	200
chr14	76437413	76437653	TGFB3	0.543568	111	94	71	74	104	81	72	61	106	87	102	86	114	100	99	88
chr14	76437823	76438159	TGFB3	0.548961	112	119	86	82	106	100	92	71	132	116	132	99	124	119	121	111
chr14	76446820	76447300	TGFB3	0.580042	115	110	89	86	109	107	85	66	134	98	121	98	118	104	108	93
chr14	77743651	77743891	POMT2	0.585062	18	21	11	11	20	13	10	12	20	23	24	15	15	21	16	18
chr14	77744676	77744916	POMT2	0.622407	9	13	5	7	12	8	8	4	15	3	9	4	8	9	9	6
chr14	77745009	77745249	POMT2	0.609959	31	31	17	31	43	27	24	25	38	28	35	32	31	28	32	34
chr14	77746114	77746474	POMT2	0.612188	57	51	44	51	64	54	43	33	77	48	66	49	62	59	60	55
chr14	77746650	77746890	POMT2	0.53527	59	66	53	52	67	60	50	39	80	56	69	62	67	61	63	59
chr14	77750057	77750297	POMT2	0.477178	110	117	96	69	115	97	81	62	121	113	116	97	105	108	102	103
chr14	77751218	77751458	POMT2	0.477178	80	76	57	65	94	72	60	49	88	82	85	82	89	81	92	66
chr14	77751719	77752079	POMT2	0.459834	217	221	189	128	194	183	165	118	240	231	224	188	215	220	237	162
chr14	77753005	77753245	POMT2	0.473029	169	188	127	102	170	139	131	101	190	152	178	134	175	165	169	137
chr14	77755019	77755235	POMT2	0.391705	255	269	208	167	207	220	188	132	279	277	253	196	250	274	293	205
chr14	77757569	77757809	POMT2	0.493776	78	90	58	71	89	71	70	57	98	81	106	82	93	77	74	66
chr14	77762472	77762688	POMT2	0.617512	18	17	13	19	23	16	11	11	26	14	18	15	18	21	11	14
chr14	77764952	77765192	POMT2	0.518672	144	150	116	96	134	119	92	77	161	133	135	134	145	132	138	130
chr14	77765730	77765970	POMT2	0.522822	79	85	65	60	93	74	64	53	100	67	92	72	82	81	85	70
chr14	77767332	77767692	POMT2	0.537396	73	75	62	59	81	65	55	45	94	68	79	72	85	77	84	63
chr14	77769141	77769357	POMT2	0.548387	59	54	39	35	51	45	37	33	56	45	53	47	38	51	48	55
chr14	77770968	77771208	POMT2	0.522822	34	30	21	22	31	24	23	21	37	29	31	31	33	34	27	27
chr14	77772611	77772851	POMT2	0.448133	215	192	156	119	189	173	156	104	242	192	202	192	217	212	246	159
chr14	77778213	77778453	POMT2	0.410788	165	202	140	110	171	165	123	101	192	163	174	144	172	162	163	134
chr14	77786720	77787080	POMT2	0.731302	3	3	3	1	6	1	1	2	2	3	4	2	3	3	3	2
chr14	90429377	90430097	TDP1	0.492372	142	150	119	102	148	132	105	89	170	147	150	138	151	158	150	122
chr14	90432392	90432632	TDP1	0.344398	234	228	179	144	193	197	142	116	252	232	223	173	214	207	238	172
chr14	90433618	90433858	TDP1	0.394191	217	246	183	137	208	216	171	122	231	224	243	199	249	219	246	174
chr14	90437468	90437660	TDP1	0.492228	64	79	54	64	93	75	54	43	80	70	75	67	72	76	81	76
chr14	90442021	90442261	TDP1	0.369295	245	283	196	174	239	223	173	137	273	261	251	223	259	245	273	198
chr14	90446809	90447049	TDP1	0.419087	207	228	178	131	178	175	150	112	216	193	215	174	210	201	209	166
chr14	90450763	90451123	TDP1	0.432133	288	310	240	156	209	253	193	142	302	317	285	243	286	287	295	215
chr14	90451377	90451569	TDP1	0.300518	153	186	144	104	146	151	117	90	187	151	180	135	158	154	158	128
chr14	90455161	90455521	TDP1	0.418283	255	271	200	152	218	206	175	139	279	274	256	225	253	240	287	206
chr14	90455964	90456204	TDP1	0.327801	251	279	198	155	207	225	184	126	281	257	256	211	247	249	265	216
chr14	90458258	90458378	TDP1	0.413223	35	49	28	35	57	40	32	26	50	30	54	37	38	31	29	27
chr14	90459653	90459893	TDP1	0.356846	243	271	247	145	221	221	199	137	274	304	283	228	243	265	294	201
chr14	90485590	90485830	TDP1	0.526971	80	105	64	64	97	87	75	57	115	94	111	77	89	104	93	89
chr14	90499383	90499623	TDP1	0.443983	61	64	57	51	73	60	48	38	70	61	71	59	66	66	66	55
chr14	90509330	90509570	TDP1	0.414938	248	254	181	145	215	182	174	127	270	230	246	214	246	236	251	180
chr14	92530590	92530830	ATXN3	0.3361	282	310	230	162	216	234	194	159	300	256	278	250	260	263	294	185
chr14	92537171	92537363	ATXN3	0.46114	100	81	69	60	100	80	69	64	94	88	98	92	107	87	97	90
chr14	92547236	92547476	ATXN3	0.33195	282	287	240	164	234	233	195	132	313	276	299	258	293	271	304	203
chr14	92548546	92548906	ATXN3	0.382271	372	411	323	207	295	313	274	178	423	421	366	326	392	393	437	259
chr14	92549415	92549655	ATXN3	0.356846	271	284	214	162	198	217	179	143	273	255	273	215	257	258	279	205
chr14	92554997	92555237	ATXN3	0.323651	259	305	201	147	216	221	198	144	286	257	244	228	248	272	279	209
chr14	92559532	92559724	ATXN3	0.259067	122	154	110	94	143	150	108	94	160	156	158	125	163	127	144	111
chr14	92560012	92560252	ATXN3	0.33195	264	304	223	175	259	255	221	161	302	312	302	238	300	293	283	234
chr14	92562338	92562578	ATXN3	0.423237	165	179	153	120	177	168	123	105	205	177	178	162	176	178	177	142
chr14	92562978	92563266	ATXN3	0.33564	396	402	318	230	289	308	272	195	378	387	405	338	367	379	366	309
chr14	92572811	92572931	ATXN3	0.644628	1	0	0	0	0	0	0	1	0	0	0	0	0	0	0	0
chr14	97299708	97300068	VRK1	0.365651	250	276	206	142	209	216	175	135	294	257	256	203	267	236	276	199
chr14	97304060	97304252	VRK1	0.274611	179	194	145	116	146	167	147	102	202	191	207	164	203	173	168	159
chr14	97312346	97312586	VRK1	0.319502	287	326	259	179	220	262	207	165	308	319	304	257	293	303	310	220
chr14	97313517	97313757	VRK1	0.315353	197	212	168	116	161	180	144	106	232	212	209	176	208	204	222	168
chr14	97319101	97319576	VRK1	0.342437	273	322	229	158	195	252	214	146	319	302	278	260	283	289	292	229
chr14	97321506	97321746	VRK1	0.410788	181	184	149	115	165	157	126	96	207	177	218	169	165	175	167	139
chr14	97322414	97322654	VRK1	0.327801	249	287	230	148	216	222	184	136	280	254	267	230	259	258	249	218
chr14	97322773	97323013	VRK1	0.311203	243	261	188	133	178	213	168	117	241	241	227	196	230	235	246	176
chr14	97326802	97327162	VRK1	0.290859	230	270	184	141	151	195	159	132	250	235	251	192	244	243	254	174
chr14	97342291	97342531	VRK1	0.385892	218	210	156	127	185	178	142	105	208	182	202	183	190	194	194	145
chr14	97347454	97347574	VRK1	0.330579	145	164	103	95	127	134	98	94	131	116	146	132	147	138	114	103
chr15	23048724	23049444	NIPA1	0.572816	140	135	119	86	131	111	98	74	154	147	140	121	141	142	142	112
chr15	23052494	23052854	NIPA1	0.429363	219	246	183	137	204	207	166	126	250	211	249	205	215	220	231	176
chr15	23060739	23060979	NIPA1	0.456432	129	133	99	81	119	123	85	78	157	115	152	120	116	123	114	115
chr15	23062175	23062415	NIPA1	0.443983	152	149	113	101	147	133	103	80	194	147	161	121	159	145	149	119
chr15	23086223	23086367	NIPA1	0.737931	0	0	0	0	0	0	0	0	0	1	0	0	0	0	0	0
chr15	34526007	34526247	SLC12A6	0.460581	125	151	99	98	148	127	103	80	158	142	138	128	138	122	140	107
chr15	34527328	34527568	SLC12A6	0.448133	173	200	143	116	157	146	119	103	205	191	186	162	178	177	185	153
chr15	34528127	34528487	SLC12A6	0.432133	257	273	223	150	218	216	187	137	300	279	273	219	276	282	285	208
chr15	34528842	34529082	SLC12A6	0.448133	174	144	118	103	144	131	106	87	192	151	162	143	159	147	154	136
chr15	34529565	34529805	SLC12A6	0.456432	231	254	208	141	202	189	182	126	270	259	217	206	235	223	257	188
chr15	34530337	34530697	SLC12A6	0.429363	186	208	147	122	184	170	141	103	230	179	203	170	190	200	199	156
chr15	34531083	34531443	SLC12A6	0.498615	172	171	121	98	159	145	119	102	206	162	167	151	161	166	159	138
chr15	34532765	34533125	SLC12A6	0.459834	202	207	176	118	167	170	150	102	219	215	194	187	205	209	216	171
chr15	34533365	34533605	SLC12A6	0.381743	130	137	97	82	114	115	89	74	127	131	135	109	129	132	131	120
chr15	34534242	34534482	SLC12A6	0.360996	246	259	199	139	196	209	179	124	254	223	211	201	235	234	244	172
chr15	34536103	34536343	SLC12A6	0.377593	154	146	140	95	132	133	108	88	172	151	156	124	164	165	146	139
chr15	34537424	34537664	SLC12A6	0.431535	150	152	111	100	145	138	110	68	166	133	158	121	149	139	153	119
chr15	34537800	34538160	SLC12A6	0.418283	203	207	172	127	183	183	141	116	230	206	201	194	216	208	197	160
chr15	34542407	34542647	SLC12A6	0.377593	272	281	228	158	217	215	205	134	317	300	277	247	288	298	301	211
chr15	34542760	34543358	SLC12A6	0.398998	264	252	195	155	215	205	173	129	280	260	255	212	248	255	249	190
chr15	34544297	34544657	SLC12A6	0.385042	216	220	175	120	174	187	152	105	211	210	229	195	225	214	227	165
chr15	34546489	34546849	SLC12A6	0.434903	134	144	109	77	121	117	92	75	139	135	133	116	147	131	131	111
chr15	34547407	34547647	SLC12A6	0.414938	145	141	121	95	129	120	101	77	154	137	153	125	148	144	135	108
chr15	34548336	34548576	SLC12A6	0.39834	200	222	171	145	187	182	157	124	247	238	221	178	223	234	228	157
chr15	34549735	34550095	SLC12A6	0.415512	174	175	137	109	148	153	113	92	194	153	182	141	174	173	165	136
chr15	34550959	34551199	SLC12A6	0.431535	245	256	185	133	190	202	167	120	264	236	245	219	220	218	237	191
chr15	34553053	34553293	SLC12A6	0.348548	288	302	212	165	218	219	205	139	280	270	291	250	269	255	277	193
chr15	34567447	34567687	SLC12A6	0.348548	107	115	89	67	86	104	74	59	109	93	107	88	107	115	105	87
chr15	34610700	34610940	SLC12A6	0.419087	239	269	192	130	203	228	189	142	279	277	265	234	263	241	258	204
chr15	34628505	34628985	SLC12A6	0.453222	142	128	103	88	128	121	86	77	144	120	147	117	154	140	132	116
chr15	35082504	35082864	ACTC1	0.445983	152	142	106	103	151	115	96	95	164	130	151	127	151	146	133	123
chr15	35083206	35083518	ACTC1	0.440895	190	196	162	133	191	164	148	96	212	183	194	167	200	189	183	144
chr15	35084206	35084869	ACTC1	0.509036	121	108	85	78	116	98	83	62	138	109	120	98	113	108	102	92
chr15	35085367	35085847	ACTC1	0.515593	137	139	108	93	125	115	105	83	149	122	141	124	134	145	132	119
chr15	35086824	35087064	ACTC1	0.680498	9	14	11	9	14	12	7	11	16	14	18	11	13	14	15	11
chr15	42646499	42646691	CAPN3	0.310881	200	220	152	124	187	167	143	95	202	171	190	173	184	190	164	145
chr15	42651917	42652397	CAPN3	0.523909	190	178	125	120	166	153	122	97	190	170	179	164	172	182	173	150
chr15	42676624	42676840	CAPN3	0.442396	120	138	110	93	116	122	90	69	140	116	131	118	123	128	135	111
chr15	42678303	42678543	CAPN3	0.560166	106	88	76	71	103	89	81	57	126	104	118	79	91	87	101	83
chr15	42679897	42680137	CAPN3	0.485477	112	110	71	75	106	96	74	55	119	102	116	87	104	110	104	85
chr15	42681029	42681389	CAPN3	0.523546	94	99	73	67	105	96	74	61	112	81	101	78	101	107	93	90
chr15	42682109	42682349	CAPN3	0.547718	129	134	90	91	119	114	84	72	163	125	133	119	125	131	117	106
chr15	42684758	42684998	CAPN3	0.556017	93	95	73	83	100	83	59	50	112	83	101	93	95	91	92	72
chr15	42686376	42686616	CAPN3	0.589212	16	17	13	14	17	14	16	14	21	16	24	24	17	15	13	21
chr15	42688916	42689156	CAPN3	0.526971	117	123	91	97	134	122	95	66	152	123	122	113	132	127	135	100
chr15	42691589	42691949	CAPN3	0.526316	190	192	140	120	168	155	147	103	207	197	187	170	199	185	208	132
chr15	42693743	42694103	CAPN3	0.562327	72	54	59	52	78	53	55	34	80	60	76	55	64	70	64	67
chr15	42694267	42694387	CAPN3	0.545455	13	11	14	12	12	8	10	9	17	12	17	12	13	18	15	17
chr15	42694915	42695275	CAPN3	0.592798	61	62	49	49	67	55	49	37	84	55	69	60	63	68	63	61
chr15	42695836	42696076	CAPN3	0.572614	74	83	56	54	87	63	49	52	93	77	85	61	76	81	98	63
chr15	42698072	42698192	CAPN3	0.363636	38	38	24	33	40	41	30	28	40	35	47	28	39	47	48	40
chr15	42700345	42700585	CAPN3	0.576763	85	83	74	73	98	77	66	50	120	86	79	88	82	88	81	69
chr15	42701419	42701659	CAPN3	0.522822	148	162	117	116	160	127	109	100	187	164	165	130	152	142	166	144
chr15	42701908	42702268	CAPN3	0.565097	76	72	61	52	76	57	37	55	86	67	73	59	79	67	67	59
chr15	42702564	42702924	CAPN3	0.526316	157	160	117	92	146	130	113	80	162	147	162	130	168	156	155	122
chr15	42703019	42703259	CAPN3	0.539419	216	205	178	144	183	176	148	114	210	212	211	176	225	218	207	155
chr15	42703393	42703633	CAPN3	0.53527	130	132	97	79	135	112	91	72	143	136	118	122	130	130	128	113
chr15	42703837	42704077	CAPN3	0.53527	144	151	137	106	148	131	106	86	151	147	164	145	144	148	147	138
chr15	43037906	43038482	TTBK2	0.516464	136	127	97	90	134	112	93	76	148	124	135	115	132	139	124	114
chr15	43044088	43045528	TTBK2	0.430257	321	338	265	181	265	267	238	153	341	341	325	271	325	337	348	237
chr15	43067266	43067986	TTBK2	0.447989	248	271	208	147	226	223	184	130	279	257	262	223	251	266	271	199
chr15	43069181	43069517	TTBK2	0.421365	222	211	169	128	185	193	140	110	245	201	214	171	209	190	199	154
chr15	43075623	43075935	TTBK2	0.399361	181	200	166	126	182	167	138	109	232	193	201	178	200	212	208	161
chr15	43086740	43087100	TTBK2	0.393352	214	221	163	129	195	165	155	98	224	217	207	177	199	203	220	158
chr15	43102754	43102994	TTBK2	0.390041	168	172	138	114	150	160	121	84	186	166	183	146	167	173	172	139
chr15	43103811	43104051	TTBK2	0.352697	247	303	230	142	226	218	193	137	300	275	262	235	285	262	295	194
chr15	43109166	43109382	TTBK2	0.400922	205	219	153	121	177	174	140	123	224	197	204	181	196	197	195	171
chr15	43120057	43120297	TTBK2	0.311203	188	203	150	113	173	160	131	98	196	185	212	161	196	177	189	145
chr15	43122025	43122385	TTBK2	0.387812	287	306	247	168	258	235	198	154	300	293	295	245	291	283	319	228
chr15	43132474	43132714	TTBK2	0.307054	235	265	232	143	215	225	195	140	262	249	255	227	262	252	272	211
chr15	43164702	43165038	TTBK2	0.338279	325	341	262	194	264	255	223	152	331	337	304	278	315	318	332	237
chr15	43170723	43170915	TTBK2	0.430052	280	341	243	183	242	238	202	150	344	311	314	277	321	273	311	217
chr15	44855222	44855534	SPG11	0.364217	321	349	267	179	261	278	231	165	368	347	324	289	333	336	356	250
chr15	44856640	44857000	SPG11	0.362881	281	314	240	164	232	250	208	142	306	299	285	232	280	282	298	202
chr15	44857949	44858309	SPG11	0.531856	84	73	59	62	83	74	57	55	95	71	81	74	79	74	77	65
chr15	44858338	44858578	SPG11	0.481328	100	96	68	66	95	84	68	56	113	93	96	88	100	96	76	82
chr15	44859549	44859885	SPG11	0.489614	126	124	105	84	141	109	91	80	144	107	132	122	121	117	126	101
chr15	44861529	44861769	SPG11	0.477178	205	194	161	116	162	170	152	91	206	192	194	142	197	187	197	152
chr15	44862669	44862909	SPG11	0.572614	30	34	22	24	31	30	20	21	42	23	37	28	31	27	33	30
chr15	44864829	44865069	SPG11	0.448133	131	138	108	86	132	107	90	70	157	125	128	117	130	135	138	108
chr15	44865663	44866023	SPG11	0.520776	145	133	90	97	133	114	104	73	159	127	142	119	150	148	137	122
chr15	44867049	44867289	SPG11	0.502075	124	132	101	90	122	131	95	77	149	118	132	125	137	139	151	118
chr15	44875903	44876839	SPG11	0.458911	274	267	220	160	222	222	182	129	292	256	248	218	273	254	271	206
chr15	44877803	44878139	SPG11	0.364985	335	375	277	199	274	284	260	191	362	339	347	301	324	311	326	290
chr15	44881350	44881710	SPG11	0.401662	169	178	138	103	155	162	135	92	184	165	178	144	184	178	175	136
chr15	44884462	44884702	SPG11	0.356846	242	273	199	148	210	218	173	139	267	250	265	209	268	243	270	184
chr15	44887376	44887736	SPG11	0.409972	241	247	197	153	210	215	190	128	277	268	261	221	252	245	259	195
chr15	44888176	44888656	SPG11	0.455301	233	255	204	152	198	197	179	130	269	262	256	212	252	249	263	208
chr15	44888881	44889241	SPG11	0.376731	268	284	216	182	231	240	185	142	292	248	253	238	256	252	267	226
chr15	44890396	44890636	SPG11	0.373444	242	266	218	161	200	216	181	128	308	282	275	217	273	259	282	203
chr15	44890751	44891111	SPG11	0.409972	291	290	237	169	227	233	184	142	298	292	282	247	287	296	315	214
chr15	44892627	44892939	SPG11	0.357827	285	335	244	191	234	262	211	160	327	312	315	256	310	282	309	228
chr15	44898135	44898375	SPG11	0.348548	195	222	177	121	162	173	156	109	216	213	216	173	203	190	208	163
chr15	44900598	44900910	SPG11	0.383387	182	193	147	114	159	169	119	104	219	185	187	157	189	173	199	154
chr15	44902930	44903290	SPG11	0.360111	254	264	213	141	205	217	190	125	268	254	270	214	248	245	256	203
chr15	44905560	44905800	SPG11	0.3361	301	338	253	167	226	265	217	151	321	318	305	246	322	303	323	220
chr15	44907482	44907842	SPG11	0.401662	245	296	225	145	210	223	190	132	284	263	251	214	251	269	264	202
chr15	44912298	44912634	SPG11	0.356083	315	344	246	183	245	264	217	157	324	319	290	251	325	299	333	228
chr15	44913905	44914145	SPG11	0.377593	277	308	235	161	228	251	219	153	296	289	299	241	290	295	302	213
chr15	44914361	44914601	SPG11	0.286307	238	247	203	146	170	209	186	129	244	235	236	207	220	204	235	190
chr15	44914841	44915081	SPG11	0.307054	328	357	266	180	215	251	225	180	347	328	310	257	306	301	339	235
chr15	44918436	44918796	SPG11	0.293629	278	296	236	164	224	222	189	130	291	280	274	246	265	271	280	208
chr15	44920774	44921134	SPG11	0.32964	360	399	291	195	258	299	254	179	380	360	347	299	356	355	385	261
chr15	44921328	44921688	SPG11	0.362881	262	274	201	152	204	230	178	148	292	261	261	234	268	263	271	192
chr15	44925648	44925888	SPG11	0.294606	240	269	210	146	208	220	192	139	241	256	253	210	259	226	248	200
chr15	44940956	44941316	SPG11	0.313019	267	267	206	141	210	218	180	131	283	261	254	213	259	238	262	188
chr15	44943612	44944212	SPG11	0.427621	283	310	235	153	238	246	191	135	307	282	281	245	299	274	310	213
chr15	44944275	44944515	SPG11	0.352697	266	279	217	142	218	229	191	151	279	263	259	231	291	254	254	208
chr15	44949213	44949573	SPG11	0.362881	317	356	278	188	275	277	224	180	352	330	319	262	348	314	348	242
chr15	44951208	44951568	SPG11	0.365651	297	296	230	163	241	239	204	156	300	301	297	257	289	280	332	229
chr15	44952541	44952901	SPG11	0.360111	290	319	234	169	225	252	217	153	322	302	280	251	289	268	306	214
chr15	44955536	44955896	SPG11	0.698061	13	8	6	10	16	10	6	10	14	11	15	12	13	10	10	12
chr15	63334965	63335205	TPM1	0.717842	4	4	1	3	6	1	2	5	7	3	3	7	4	3	4	4
chr15	63335887	63336079	TPM1	0.715026	4	2	3	1	4	4	2	0	4	1	3	1	4	3	1	3
chr15	63336168	63336408	TPM1	0.585062	59	75	44	47	66	50	39	38	78	52	61	53	61	54	59	49
chr15	63340720	63340960	TPM1	0.726141	0	0	0	0	0	0	0	0	1	0	0	2	0	0	0	0
chr15	63349130	63349370	TPM1	0.522822	75	100	68	62	90	77	54	45	97	79	98	73	88	102	90	69
chr15	63351700	63351940	TPM1	0.473029	45	53	44	35	48	46	33	33	64	32	49	42	56	44	35	49
chr15	63352982	63353222	TPM1	0.576763	82	73	64	57	81	64	53	46	91	76	83	70	80	79	76	73
chr15	63353314	63353554	TPM1	0.448133	175	169	132	122	177	153	123	107	195	159	153	141	172	175	166	131
chr15	63353829	63354069	TPM1	0.481328	212	223	168	130	182	183	134	105	223	210	204	170	219	203	234	172
chr15	63354324	63354564	TPM1	0.439834	132	147	111	91	129	130	105	77	167	115	161	135	150	152	141	122
chr15	63354689	63354929	TPM1	0.365145	252	289	207	168	219	215	185	141	279	285	258	207	280	269	262	214
chr15	63356183	63356423	TPM1	0.514523	275	325	255	178	240	251	189	157	321	314	309	261	324	315	326	228
chr15	63358036	63358156	TPM1	0.421488	213	239	160	140	211	205	161	137	265	234	229	188	231	226	242	198
chr15	63361985	63362225	TPM1	0.448133	290	296	234	155	227	258	195	147	294	292	282	246	300	301	314	201
chr15	63363197	63363413	TPM1	0.391705	236	271	189	147	210	209	179	120	267	252	251	219	233	233	240	195
chr15	65255884	65256100	SPG21	0.511521	151	161	107	97	141	129	96	74	150	147	133	127	131	145	144	127
chr15	65257550	65257910	SPG21	0.390582	290	294	235	159	242	236	218	158	292	301	289	253	300	290	321	214
chr15	65261525	65261765	SPG21	0.323651	275	299	225	153	229	260	217	135	308	286	278	249	283	277	309	205
chr15	65262385	65262625	SPG21	0.394191	262	255	183	154	211	217	175	131	275	239	248	211	233	241	241	189
chr15	65266832	65267192	SPG21	0.34903	281	305	239	168	241	248	221	140	330	297	301	232	300	286	317	229
chr15	65268771	65268915	SPG21	0.303448	164	170	114	111	126	128	108	84	177	151	159	127	147	153	145	129
chr15	65273102	65273462	SPG21	0.404432	209	217	168	120	186	175	164	114	221	217	217	167	214	216	217	169
chr15	65275755	65275995	SPG21	0.327801	126	152	119	88	117	134	104	85	159	142	143	121	136	140	140	127
chr15	73614797	73616691	HCN4	0.680211	13	12	9	11	14	12	9	10	15	11	16	11	15	14	10	13
chr15	73617235	73617891	HCN4	0.639269	36	35	25	27	35	34	22	23	47	31	35	30	29	35	27	30
chr15	73621842	73622202	HCN4	0.626039	24	30	17	23	35	24	16	20	37	29	28	19	19	18	27	26
chr15	73624372	73624732	HCN4	0.612188	38	29	35	31	31	28	28	22	42	29	32	27	41	33	38	38
chr15	73635637	73636237	HCN4	0.522463	129	123	95	84	127	121	90	78	148	119	125	108	127	131	121	106
chr15	73659766	73660699	HCN4	0.74197	11	11	11	12	14	12	9	11	18	13	16	15	15	12	15	14
chr15	76508798	76509038	ETFA	0.348548	241	269	193	134	208	199	166	119	269	239	228	218	234	248	268	197
chr15	76518109	76518349	ETFA	0.344398	290	338	232	188	243	245	229	173	328	324	288	276	324	301	312	212
chr15	76523570	76523762	ETFA	0.362694	225	262	206	143	183	211	181	130	278	244	244	201	232	213	254	182
chr15	76566673	76566913	ETFA	0.369295	287	296	233	147	230	231	208	123	279	293	318	248	260	257	299	208
chr15	76576011	76576251	ETFA	0.294606	263	304	236	168	217	226	215	129	301	258	273	252	281	252	276	182
chr15	76577934	76578150	ETFA	0.322581	316	337	267	174	256	292	236	155	329	313	328	259	281	308	310	228
chr15	76578646	76578886	ETFA	0.365145	296	337	251	183	233	263	238	150	347	323	313	283	303	300	331	230
chr15	76580116	76580356	ETFA	0.348548	166	181	134	121	152	157	132	97	182	145	191	129	172	158	174	127
chr15	76584692	76585120	ETFA	0.363636	339	384	299	193	283	304	252	175	366	369	347	304	350	341	388	257
chr15	76587824	76588184	ETFA	0.373961	263	257	182	147	211	221	159	133	268	239	244	202	239	241	242	182
chr15	76603589	76603829	ETFA	0.697095	1	1	0	0	0	1	1	0	0	1	2	1	0	1	0	0
chr15	89859899	89860139	POLG	0.497925	105	106	91	77	100	105	68	60	123	108	108	82	104	102	98	94
chr15	89860506	89860866	POLG	0.518006	171	182	145	113	177	169	118	104	198	178	174	161	178	170	181	147
chr15	89861695	89862055	POLG	0.565097	76	74	57	51	83	71	52	48	93	72	79	57	72	75	83	73
chr15	89862065	89862639	POLG	0.561739	153	155	135	114	146	148	131	89	189	160	171	135	173	174	170	146
chr15	89863939	89864299	POLG	0.565097	71	57	55	55	79	61	54	49	80	66	88	51	70	69	69	62
chr15	89864303	89864543	POLG	0.585062	36	36	27	34	42	35	31	27	45	38	47	32	38	38	37	36
chr15	89864905	89865339	POLG	0.606897	51	48	36	39	65	48	37	41	69	46	61	51	60	50	44	47
chr15	89865872	89866232	POLG	0.587258	23	23	12	22	21	25	15	12	38	23	29	22	28	29	25	21
chr15	89866568	89866808	POLG	0.589212	26	28	27	33	32	26	16	20	29	31	32	21	27	28	27	24
chr15	89866968	89867208	POLG	0.585062	67	73	57	66	83	68	48	58	91	63	85	75	73	78	65	75
chr15	89867265	89867481	POLG	0.599078	40	35	20	26	30	26	28	24	40	30	36	28	31	33	29	31
chr15	89868618	89868978	POLG	0.637119	46	32	35	39	42	33	27	26	58	34	51	44	43	43	37	33
chr15	89869785	89870025	POLG	0.593361	51	43	41	39	53	46	39	32	61	47	65	50	54	55	49	49
chr15	89870038	89870668	POLG	0.586371	124	111	99	87	121	108	87	75	144	110	129	111	123	118	109	109
chr15	89871606	89872353	POLG	0.604278	73	65	54	63	75	68	54	49	93	62	76	70	75	66	71	70
chr15	89873229	89873589	POLG	0.584488	59	58	49	49	66	53	43	41	73	54	53	59	55	62	47	51
chr15	89876265	89876817	POLG	0.679928	7	8	4	10	11	5	7	7	11	6	9	9	7	7	10	8
chr15	89876870	89876990	POLG	0.752066	0	0	2	1	2	0	0	2	2	0	3	3	2	1	3	0
chr16	11643426	11643666	LITAF	0.593361	14	14	13	13	15	11	13	10	16	12	17	12	11	10	15	18
chr16	11647310	11647622	LITAF	0.56869	61	61	46	44	67	50	41	38	78	60	66	69	65	58	54	58
chr16	11650296	11650656	LITAF	0.537396	41	43	35	36	49	43	29	28	54	41	49	35	46	39	42	43
chr16	28889931	28890171	ATP2A1	0.585062	30	35	21	36	32	27	23	20	37	25	42	31	37	33	29	31
chr16	28890368	28890488	ATP2A1	0.504132	35	45	28	34	54	38	31	30	51	40	46	36	37	34	31	37
chr16	28890742	28890982	ATP2A1	0.643154	29	29	20	18	32	26	17	18	31	25	27	28	26	26	26	20
chr16	28892167	28892407	ATP2A1	0.53527	239	257	209	167	230	214	182	134	290	264	274	221	258	265	269	211
chr16	28893720	28893960	ATP2A1	0.614108	29	27	25	26	29	33	20	25	35	26	31	19	31	31	33	33
chr16	28895815	28896055	ATP2A1	0.556017	110	97	86	83	101	101	68	57	128	100	112	103	105	107	94	80
chr16	28898432	28899110	ATP2A1	0.564065	149	154	118	94	137	120	95	84	166	138	158	130	141	149	152	124
chr16	28900034	28900370	ATP2A1	0.587537	67	63	57	56	82	50	46	53	83	55	75	64	63	67	60	65
chr16	28905399	28905639	ATP2A1	0.589212	44	45	37	36	44	38	32	32	59	44	46	30	38	36	45	39
chr16	28905756	28905996	ATP2A1	0.585062	80	79	67	61	83	68	67	61	93	73	89	80	78	84	75	77
chr16	28906088	28906328	ATP2A1	0.593361	33	36	29	33	41	31	24	24	44	35	39	38	35	43	39	33
chr16	28909263	28909842	ATP2A1	0.584483	76	72	65	60	75	66	51	46	90	69	77	71	76	79	80	61
chr16	28911829	28912309	ATP2A1	0.623701	68	68	52	55	67	58	48	39	77	55	65	52	61	67	68	64
chr16	28913109	28913805	ATP2A1	0.609756	30	22	23	21	34	31	24	19	35	27	30	25	25	28	25	26
chr16	28913823	28914285	ATP2A1	0.634989	51	41	36	40	55	48	34	34	52	38	44	44	52	43	47	53
chr16	28914289	28914529	ATP2A1	0.659751	112	100	94	97	119	105	88	76	156	107	114	101	122	124	115	108
chr16	28914582	28914822	ATP2A1	0.622407	35	34	30	31	40	33	27	26	44	28	42	37	42	38	32	49
chr16	28914962	28915082	ATP2A1	0.578512	111	100	80	92	121	100	77	79	145	90	118	122	130	112	115	104
chr16	28915393	28915633	ATP2A1	0.580913	114	107	98	95	116	104	84	79	139	107	118	98	115	109	115	91
chr16	31191481	31191601	FUS	0.68595	0	1	2	1	1	0	1	0	2	0	0	0	2	0	2	1
chr16	31193611	31194043	FUS	0.464203	211	214	174	135	188	185	160	114	206	191	209	175	229	204	191	167
chr16	31195070	31195430	FUS	0.512465	153	139	102	98	137	129	101	80	150	147	152	134	141	161	156	128
chr16	31195463	31195703	FUS	0.514523	62	58	45	41	64	52	44	42	72	55	60	55	57	64	53	51
chr16	31196417	31196609	FUS	0.564767	22	17	17	20	27	16	14	17	20	16	20	14	15	21	21	14
chr16	31198019	31198259	FUS	0.390041	240	255	188	141	209	216	164	121	257	255	229	233	238	222	252	209
chr16	31199619	31199739	FUS	0.487603	80	89	71	69	98	86	74	51	115	81	85	65	83	86	80	80
chr16	31200375	31200615	FUS	0.385892	203	214	159	134	175	193	159	103	220	222	204	195	209	201	209	154
chr16	31200930	31201170	FUS	0.46473	132	144	101	95	128	124	98	65	150	118	135	118	130	134	122	108
chr16	31201291	31201531	FUS	0.481328	104	94	74	68	108	92	69	59	112	86	98	82	99	90	93	83
chr16	31201666	31201786	FUS	0.471074	27	22	17	20	22	21	21	12	29	22	23	16	21	21	24	17
chr16	31201992	31202537	FUS	0.520147	124	127	97	89	124	106	88	74	136	118	128	108	123	113	112	100
chr16	31202702	31202822	FUS	0.479339	18	11	8	8	18	17	11	12	14	10	13	13	13	11	13	10
chr16	66545799	66546039	TK2	0.481328	178	190	140	116	167	157	128	84	199	182	178	172	187	151	173	147
chr16	66547553	66547793	TK2	0.551867	29	40	30	27	45	31	19	26	35	28	34	37	40	36	35	40
chr16	66550958	66551198	TK2	0.526971	171	164	135	116	148	160	114	96	173	177	154	157	165	155	146	137
chr16	66551615	66551855	TK2	0.497925	214	244	195	141	215	184	159	131	228	218	232	207	239	223	240	171
chr16	66562813	66563053	TK2	0.369295	180	215	151	128	173	162	150	115	213	202	198	156	211	190	211	148
chr16	66565207	66565447	TK2	0.514523	161	149	114	100	158	135	103	88	186	148	142	148	168	135	169	113
chr16	66570773	66571013	TK2	0.526971	131	124	105	106	122	104	99	72	152	132	143	108	141	122	138	113
chr16	66575698	66575938	TK2	0.485477	179	208	151	121	177	157	125	99	210	201	194	151	189	194	178	155
chr16	66582776	66583016	TK2	0.327801	307	313	264	175	233	271	223	167	323	309	326	261	302	293	305	213
chr16	66583782	66584022	TK2	0.767635	7	4	5	5	7	7	4	2	7	5	5	5	7	7	8	5
chr16	66584050	66584266	TK2	0.520737	58	47	47	52	67	54	46	34	82	45	63	57	74	59	55	55
chr16	67313896	67314496	PLEKHG4	0.613977	21	20	18	23	24	23	19	15	31	19	26	26	24	25	23	27
chr16	67314538	67315114	PLEKHG4	0.60312	87	83	66	70	85	78	65	55	101	79	88	78	72	78	74	75
chr16	67315415	67316321	PLEKHG4	0.610805	57	54	43	46	64	52	39	43	66	50	59	58	50	57	56	53
chr16	67316339	67316819	PLEKHG4	0.586279	65	67	52	51	71	60	55	50	82	65	70	64	65	70	73	60
chr16	67318088	67318448	PLEKHG4	0.620499	13	16	10	13	20	13	11	13	18	16	18	15	20	16	19	18
chr16	67318580	67319492	PLEKHG4	0.637459	31	33	27	32	38	32	25	28	41	32	36	29	31	39	30	35
chr16	67320088	67321168	PLEKHG4	0.616096	65	56	46	45	64	55	45	41	74	55	64	55	64	62	62	56
chr16	67321738	67321978	PLEKHG4	0.589212	87	76	61	67	84	73	65	43	86	79	93	68	77	86	79	72
chr16	67321988	67322588	PLEKHG4	0.62396	83	90	67	61	80	75	66	59	116	86	94	84	92	101	85	86
chr16	67322648	67322768	PLEKHG4	0.619835	4	4	4	4	2	5	3	2	2	6	7	1	3	6	3	5
chr16	81348664	81348904	GAN	0.713693	1	1	0	2	1	0	1	0	3	1	2	2	1	0	1	1
chr16	81385124	81385364	GAN	0.356846	190	209	154	125	154	168	128	101	208	175	188	157	179	179	181	168
chr16	81387944	81388424	GAN	0.378378	331	337	267	195	260	262	232	166	337	344	313	271	313	307	343	239
chr16	81390318	81390678	GAN	0.457064	185	188	158	106	169	154	124	104	206	184	194	158	181	185	196	138
chr16	81391355	81391595	GAN	0.431535	274	279	220	161	227	225	176	147	277	270	258	215	277	275	283	209
chr16	81396039	81396279	GAN	0.406639	216	211	174	129	178	164	142	121	241	205	203	181	194	221	220	172
chr16	81397293	81397653	GAN	0.357341	281	301	221	153	237	241	207	132	300	284	286	235	282	279	307	205
chr16	81398526	81398766	GAN	0.497925	89	84	64	74	88	83	66	58	114	89	93	87	99	91	96	87
chr16	81398898	81399138	GAN	0.485477	108	101	81	75	108	95	68	67	130	93	109	100	104	110	101	93
chr16	81410772	81411252	GAN	0.449064	304	308	223	169	243	226	202	139	312	301	282	249	290	282	309	221
chr16	89574736	89575096	SPG7	0.775623	0	0	0	0	0	0	0	0	0	0	1	0	0	0	0	0
chr16	89576828	89577068	SPG7	0.410788	149	199	140	123	151	158	142	88	184	156	176	153	170	171	153	135
chr16	89579285	89579405	SPG7	0.38843	83	88	77	75	104	85	63	70	117	85	95	101	92	99	81	77
chr16	89590354	89590714	SPG7	0.623269	25	20	18	20	33	21	16	19	29	17	21	23	24	28	28	22
chr16	89592686	89592926	SPG7	0.477178	160	174	139	109	165	133	123	102	188	148	176	145	153	160	169	125
chr16	89595815	89596055	SPG7	0.518672	102	110	85	77	94	88	65	56	125	95	99	78	87	97	100	86
chr16	89597033	89597273	SPG7	0.539419	79	55	58	56	74	59	52	46	78	67	66	57	76	66	67	55
chr16	89598263	89598575	SPG7	0.629393	16	15	12	15	19	17	11	14	25	15	20	16	16	19	18	23
chr16	89598777	89599113	SPG7	0.575668	36	44	34	42	36	39	29	32	52	37	42	39	38	42	32	39
chr16	89603089	89603425	SPG7	0.575668	156	172	142	118	160	150	126	102	186	173	178	170	173	166	167	142
chr16	89610997	89611237	SPG7	0.614108	36	42	19	37	36	41	30	28	48	38	39	35	42	35	39	38
chr16	89612996	89613236	SPG7	0.585062	37	31	28	28	50	29	26	24	46	45	41	36	42	47	37	38
chr16	89614345	89614585	SPG7	0.618257	26	28	27	28	38	24	23	19	39	29	31	33	29	31	24	31
chr16	89616875	89617091	SPG7	0.59447	26	21	10	18	33	18	15	19	27	14	27	21	23	29	19	19
chr16	89619284	89619644	SPG7	0.584488	96	95	82	78	111	95	80	57	115	97	98	84	106	91	114	88
chr16	89620104	89620464	SPG7	0.67867	7	7	7	6	9	7	6	5	8	6	10	7	6	8	8	6
chr16	89620812	89621052	SPG7	0.622407	5	7	5	4	8	7	8	8	13	6	9	13	7	8	7	9
chr16	89623217	89623577	SPG7	0.584488	55	47	35	47	57	55	42	35	66	51	66	48	57	52	53	52
chr17	10293665	10294025	MYH8	0.415512	277	293	229	164	234	248	192	152	305	293	279	246	274	294	300	216
chr17	10295126	10295366	MYH8	0.381743	311	334	267	198	260	262	212	144	318	318	319	275	320	311	331	245
chr17	10295790	10296030	MYH8	0.427386	298	305	238	180	252	245	202	143	329	318	305	241	309	282	310	208
chr17	10296097	10296577	MYH8	0.463617	262	275	221	160	229	233	191	138	305	273	274	230	263	289	274	209
chr17	10297487	10297847	MYH8	0.512465	96	116	87	76	116	92	74	68	132	100	102	107	118	120	120	99
chr17	10298363	10298843	MYH8	0.424116	332	367	296	187	288	289	235	162	386	364	350	301	367	363	378	256
chr17	10299578	10300394	MYH8	0.44186	275	268	217	165	247	226	205	145	303	287	280	249	295	284	311	213
chr17	10301678	10302263	MYH8	0.450512	242	244	185	145	210	195	161	132	267	243	250	198	244	225	238	193
chr17	10302802	10303042	MYH8	0.456432	147	156	114	99	134	132	96	90	177	147	155	116	145	153	145	128
chr17	10303624	10305184	MYH8	0.430493	329	345	272	185	279	278	239	170	347	350	340	293	342	342	373	253
chr17	10307594	10307954	MYH8	0.429363	272	263	205	145	222	216	180	128	273	252	267	214	252	274	277	190
chr17	10309295	10309775	MYH8	0.376299	320	332	265	174	259	262	230	164	331	348	325	288	314	336	330	249
chr17	10309911	10310391	MYH8	0.365904	297	330	242	178	256	256	214	152	329	309	295	261	322	298	326	231
chr17	10312327	10312990	MYH8	0.415663	253	246	201	142	210	205	174	128	273	240	249	213	249	240	258	190
chr17	10313998	10314358	MYH8	0.390582	261	292	244	155	241	234	200	138	309	304	280	229	297	311	330	205
chr17	10315625	10316105	MYH8	0.465696	248	247	183	150	220	209	168	142	288	254	248	212	252	242	259	207
chr17	10317167	10317407	MYH8	0.423237	294	291	225	169	249	231	197	136	326	321	308	260	321	295	318	240
chr17	10317414	10317894	MYH8	0.357588	305	311	247	179	269	247	226	157	319	320	313	265	314	300	343	232
chr17	10318344	10319116	MYH8	0.413972	235	252	192	138	206	205	173	124	258	246	246	212	237	238	264	185
chr17	10321902	10322382	MYH8	0.469854	157	154	123	91	142	146	116	86	177	158	166	130	164	159	166	147
chr17	10323259	10323619	MYH8	0.448753	238	231	192	144	197	201	152	112	243	242	229	205	241	251	245	180
chr17	10424492	10424852	MYH2	0.440443	258	278	213	155	233	221	187	135	286	288	273	223	274	305	284	212
chr17	10426334	10427272	MYH2	0.43131	308	320	252	181	259	261	220	159	340	315	315	278	307	308	341	239
chr17	10427722	10428442	MYH2	0.493759	238	230	183	138	211	191	161	125	256	235	252	171	238	234	231	192
chr17	10428482	10429280	MYH2	0.43179	279	278	226	176	238	246	197	145	301	289	295	236	279	284	310	228
chr17	10429833	10430433	MYH2	0.447587	270	261	209	151	229	226	188	129	286	271	252	217	250	271	282	214
chr17	10431007	10431247	MYH2	0.46473	165	125	119	102	143	146	93	95	169	145	150	120	151	149	168	131
chr17	10431947	10433483	MYH2	0.446324	305	303	251	172	242	251	204	145	323	319	305	247	310	318	333	232
chr17	10434897	10435257	MYH2	0.423823	315	330	250	193	251	254	219	152	345	343	328	266	315	314	368	230
chr17	10436535	10437015	MYH2	0.411642	293	303	230	170	264	242	204	142	328	275	288	243	309	303	299	232
chr17	10438295	10438775	MYH2	0.405405	270	280	220	168	245	233	183	144	307	296	284	233	283	282	296	203
chr17	10439788	10440004	MYH2	0.410138	212	234	188	145	211	197	142	125	259	253	257	209	240	242	246	176
chr17	10440464	10441246	MYH2	0.43295	275	283	221	152	240	240	194	134	299	275	278	233	271	286	287	209
chr17	10442460	10442940	MYH2	0.449064	278	296	221	173	243	234	191	138	305	282	281	240	275	290	302	220
chr17	10443193	10443433	MYH2	0.406639	289	292	226	167	240	239	194	135	304	300	289	235	291	289	317	200
chr17	10443842	10444082	MYH2	0.373444	236	257	207	154	219	211	159	135	252	244	235	219	231	232	259	184
chr17	10446120	10446506	MYH2	0.325581	292	301	253	176	212	263	202	142	301	289	275	247	288	284	329	223
chr17	10446935	10447535	MYH2	0.409318	238	251	183	131	209	206	167	110	266	234	232	190	239	235	238	170
chr17	10448560	10448896	MYH2	0.462908	143	134	109	97	134	133	92	64	152	148	142	133	144	139	161	127
chr17	10450714	10451314	MYH2	0.462562	263	268	204	148	230	225	176	126	295	268	270	233	273	278	311	197
chr17	10531862	10532102	MYH3	0.477178	108	110	83	68	100	99	73	60	124	102	116	98	104	123	109	85
chr17	10532862	10533326	MYH3	0.539785	199	193	168	119	175	168	143	111	218	194	209	177	204	205	201	157
chr17	10533351	10533831	MYH3	0.567568	205	205	178	132	189	172	141	114	241	209	208	191	224	217	232	173
chr17	10534830	10535406	MYH3	0.590988	67	59	53	50	70	65	46	42	77	60	66	56	70	60	58	60
chr17	10535730	10536186	MYH3	0.507659	250	230	193	152	208	207	169	134	255	243	249	228	251	247	257	184
chr17	10536849	10537089	MYH3	0.506224	238	269	187	160	207	205	165	136	266	262	253	218	233	251	267	208
chr17	10537236	10537596	MYH3	0.470914	219	233	190	143	209	205	157	120	241	210	235	200	240	252	235	175
chr17	10538092	10538428	MYH3	0.47181	241	268	213	162	219	227	179	134	310	270	273	234	268	261	281	216
chr17	10538601	10538961	MYH3	0.515235	194	175	147	112	163	170	123	102	215	180	184	142	193	193	188	152
chr17	10538978	10539194	MYH3	0.43318	273	270	217	159	244	231	184	153	300	285	264	226	272	251	265	216
chr17	10541068	10541854	MYH3	0.583227	149	128	108	95	137	122	94	80	160	134	143	124	137	146	150	120
chr17	10542103	10542559	MYH3	0.435449	261	271	235	174	225	222	192	142	295	275	290	228	274	275	294	230
chr17	10542580	10543180	MYH3	0.425957	327	328	269	177	252	274	217	163	331	332	307	275	324	321	343	247
chr17	10543259	10543979	MYH3	0.466019	288	301	239	173	254	256	206	149	312	291	281	239	292	286	306	221
chr17	10544305	10544785	MYH3	0.409563	312	328	270	195	260	267	234	168	334	340	316	266	300	310	345	254
chr17	10545471	10546407	MYH3	0.467449	244	245	189	151	210	214	175	130	272	240	253	204	246	248	262	190
chr17	10547603	10548083	MYH3	0.430353	258	253	194	155	229	224	182	132	286	255	263	213	254	241	268	192
chr17	10548946	10549426	MYH3	0.536383	154	169	137	112	147	133	118	87	169	134	151	146	164	163	163	135
chr17	10550440	10550800	MYH3	0.468144	226	226	179	139	209	196	168	122	238	234	217	203	241	230	245	178
chr17	10551819	10552011	MYH3	0.440415	111	105	99	84	138	95	77	66	133	106	127	94	125	123	105	112
chr17	10552827	10553067	MYH3	0.456432	243	232	171	142	211	201	159	122	267	223	220	184	217	231	244	180
chr17	10553584	10553824	MYH3	0.414938	163	196	147	107	145	159	128	95	190	175	193	152	195	178	177	126
chr17	10554726	10555062	MYH3	0.531157	103	104	74	79	115	102	72	55	130	101	115	101	102	98	106	97
chr17	10555686	10555926	MYH3	0.53527	127	124	92	95	130	122	93	86	133	129	144	113	129	110	115	121
chr17	10558099	10558459	MYH3	0.554017	211	209	193	127	179	190	150	121	245	224	237	185	202	221	233	167
chr17	15134135	15134495	PMP22	0.581717	71	71	59	54	72	63	48	46	82	74	76	62	87	76	70	60
chr17	15142677	15143037	PMP22	0.529086	193	189	151	106	157	168	136	112	233	205	194	166	200	205	207	157
chr17	15162330	15162546	PMP22	0.497696	111	111	90	69	103	104	77	64	119	104	130	88	111	95	106	94
chr17	15163885	15164125	PMP22	0.6639	7	8	8	8	7	7	4	6	8	3	8	7	14	6	6	5
chr17	19552180	19552540	ALDH3A2	0.67036	8	5	8	8	9	8	5	5	13	9	11	7	10	7	6	10
chr17	19554795	19555155	ALDH3A2	0.432133	247	262	204	158	204	225	184	128	273	236	236	213	263	244	259	191
chr17	19555782	19556022	ALDH3A2	0.3361	265	278	221	151	225	248	183	138	298	269	290	216	279	265	267	201
chr17	19559602	19559962	ALDH3A2	0.423823	240	235	181	146	199	209	162	129	263	222	262	177	253	231	246	179
chr17	19560996	19561236	ALDH3A2	0.348548	228	247	175	144	209	198	151	141	244	239	246	211	228	237	234	189
chr17	19564330	19564690	ALDH3A2	0.34072	237	282	197	144	202	217	172	141	273	269	243	200	241	254	252	202
chr17	19566548	19566908	ALDH3A2	0.351801	278	315	225	162	224	238	201	129	277	270	287	228	263	274	294	200
chr17	19568190	19568430	ALDH3A2	0.473029	142	146	100	76	123	106	88	77	153	128	140	117	136	131	127	110
chr17	19574971	19575331	ALDH3A2	0.437673	221	238	175	131	210	200	149	139	248	233	231	193	217	231	246	178
chr17	19576385	19576625	ALDH3A2	0.423237	168	179	152	110	169	144	131	99	190	184	186	148	162	165	174	144
chr17	19578817	19578937	ALDH3A2	0.38843	222	232	172	152	175	205	157	136	243	220	243	196	200	208	215	182
chr17	37821547	37821787	TCAP	0.622407	15	16	9	16	17	22	10	11	17	16	18	16	18	18	16	13
chr17	37821865	37822465	TCAP	0.667221	22	14	16	17	26	19	19	14	23	18	23	15	23	23	17	22
chr17	39911891	39912251	JUP	0.623269	37	34	26	29	41	31	29	20	45	30	30	39	45	37	37	38
chr17	39912326	39912566	JUP	0.560166	117	133	101	92	112	104	97	75	139	117	137	108	120	111	116	101
chr17	39913620	39914100	JUP	0.638254	25	22	21	19	29	20	17	14	34	26	29	25	21	28	25	21
chr17	39914590	39914830	JUP	0.614108	57	41	32	34	53	41	35	31	52	49	47	41	52	50	54	41
chr17	39914864	39915224	JUP	0.598338	130	128	111	108	147	117	99	82	152	129	152	129	137	125	137	112
chr17	39919187	39919643	JUP	0.595186	53	41	36	35	56	43	32	29	58	46	44	42	56	48	44	51
chr17	39920896	39921426	JUP	0.595104	89	98	70	65	101	85	69	57	103	96	97	81	96	94	102	77
chr17	39923551	39923911	JUP	0.639889	20	15	12	14	20	15	9	9	19	12	20	13	22	15	16	16
chr17	39925159	39925519	JUP	0.65651	15	14	10	13	20	11	12	14	19	15	13	16	11	13	14	12
chr17	39925619	39925979	JUP	0.66205	18	15	11	13	24	18	15	14	22	15	23	18	17	17	17	18
chr17	39927822	39928182	JUP	0.612188	37	28	35	31	40	33	24	27	49	36	41	31	37	34	34	34
chr17	40556635	40557475	PTRF	0.650416	43	41	36	40	47	37	29	30	52	39	48	38	42	42	44	42
chr17	40574579	40575179	PTRF	0.677205	30	27	28	27	43	34	25	23	42	31	36	32	37	34	28	40
chr17	4801928	4802612	CHRNE	0.649635	26	24	15	18	22	20	18	14	21	19	23	20	20	17	21	21
chr17	4802630	4802966	CHRNE	0.673591	12	11	9	12	16	11	6	5	14	8	11	11	12	14	7	10
chr17	4803986	4804586	CHRNE	0.672213	15	14	11	14	23	17	15	11	21	14	20	11	20	15	15	18
chr17	4804749	4804989	CHRNE	0.614108	33	34	28	21	33	27	24	18	37	23	33	31	27	36	24	27
chr17	4805124	4806166	CHRNE	0.589645	110	113	88	74	110	97	83	65	123	95	118	92	116	107	107	98
chr17	4806215	4806455	CHRNE	0.585062	98	92	85	73	96	85	73	69	128	92	107	95	103	97	87	84
chr17	48243372	48243492	SGCA	0.661157	0	0	0	2	2	0	0	0	1	1	1	1	1	2	0	0
chr17	48244672	48245152	SGCA	0.654886	46	39	35	34	51	44	31	39	48	37	45	34	49	45	50	42
chr17	48245223	48245463	SGCA	0.605809	125	126	110	91	136	122	92	88	137	119	145	117	137	121	123	116
chr17	48245653	48246013	SGCA	0.628809	50	50	35	41	56	42	34	31	63	41	51	44	56	37	41	50
chr17	48246353	48246713	SGCA	0.592798	105	105	92	85	109	101	75	72	125	97	117	103	105	113	109	104
chr17	48247427	48247787	SGCA	0.631579	102	96	93	82	116	82	71	70	131	102	101	97	119	108	94	103
chr17	48247893	48248133	SGCA	0.547718	36	23	26	19	36	27	21	22	41	27	35	25	31	28	25	29
chr17	48252527	48252887	SGCA	0.631579	13	11	7	11	10	8	5	8	17	10	11	14	11	10	8	10
chr17	4855046	4855286	ENO3	0.556017	79	84	67	68	87	76	70	55	93	71	87	78	85	76	75	77
chr17	4856049	4856721	ENO3	0.560178	143	132	112	90	124	121	102	70	155	134	142	126	146	129	141	109
chr17	4856953	4857193	ENO3	0.622407	23	23	19	16	30	24	25	23	25	25	20	19	23	27	23	19
chr17	4858300	4858980	ENO3	0.582966	84	77	58	63	82	70	59	47	92	70	82	73	77	77	76	69
chr17	4859222	4859534	ENO3	0.584665	49	52	41	33	54	41	33	26	59	48	53	50	47	44	47	53
chr17	4859801	4860041	ENO3	0.560166	93	96	94	71	104	90	69	66	115	99	99	95	90	96	90	95
chr17	4860053	4860413	ENO3	0.570637	117	116	92	83	114	104	92	62	138	105	123	103	136	127	114	104
chr17	61600692	61600932	KCNH6	0.651452	25	26	18	26	26	21	16	16	28	21	29	26	20	22	26	24
chr17	61601434	61601794	KCNH6	0.606648	141	147	120	92	154	137	119	83	168	143	164	130	151	150	167	133
chr17	61607377	61607977	KCNH6	0.642263	40	34	33	36	51	40	33	25	51	41	43	40	40	38	39	36
chr17	61611159	61611759	KCNH6	0.633943	60	65	45	47	68	54	38	44	69	60	75	57	64	62	61	61
chr17	61612929	61613505	KCNH6	0.577123	103	104	85	79	106	102	80	65	124	102	116	97	106	104	107	104
chr17	61615345	61615705	KCNH6	0.67036	32	33	30	40	37	29	29	24	45	32	39	34	39	41	35	32
chr17	61615716	61616076	KCNH6	0.689751	12	10	7	9	13	9	8	8	12	9	13	6	10	11	8	11
[truncated: 2,625 more rows]
