# Supplementary material for: Next generation sequencing for molecular diagnosis of neuromuscular diseases
Source: Acta Neuropathol. 2012 Apr 18;124(2):273–83. doi: 10.1007/s00401-012-0982-8 (PMC3400754; doi:10.1007/s00401-012-0982-8)
Supplement: Supplementary file 5 — Supplementary material 5 (XLS 34 kb) [file 401_2012_982_MOESM5_ESM.xls]

## Sheet: SupTable4
Supplementary Table 4: Sequencing, coverage and variant statistics for patients with previously unknown mutations
	Samples	I	J	K	L	M	N	O	P	Average
Sequencing	sequenced nucleotides	1233499104	838038240	1338351264	1006097904	1013384592	1008386208	919090944	1137541248	1061798688
	sequence after filtering (in nt) 2	430214544	384595344	402688368	330461640	405983664	398940408	409302072	310095288	384035166
	sequence in target regions (in nt)	342340416	312770304	322991856	269129592	315700056	314878752	332151696	246345624	307038537
Coverage	Mean coverage(x)	187.2	171	176.4	147.2	172.4	171.8	181.3	134.2	167.688
	Median coverage(x)	179	156	170	138	162	160	169	129	157.875
	% Base≥ 3x coverage	98	97	98	98	98	98	98	98	97.875
	% Base≥ 10x coverage	95.38	93.44	95.15	94.05	94.54	94.37	94.31	94.49	94.4663
	% fully covered exons	4481	4451	4479	4442	4467	4465	4454	4467	4463.25
Variants	SNVs	1178	1104	1177	1813	1101	1211	1130	1158	1234
	indels	155	140	143	180	138	152	137	140	148.125
	total heterozygotes	1011	952	964	1208	922	994	909	902	982.75
	total homozygotes	322	292	357	785	317	369	358	396	399.5
	SNVs+ Indels	1333	1244	1320	1993	1239	1363	1267	1298	1382.12
	SNVs+ Indels without rs number	402	325	337	450	346	383	346	306	361.875
	novel coding non-synonymous 1	139 / 0	132 / 2	125 / 5	102 / 0	130 / 3	131 / 2	123 / 2	102 / 3	111 / n.a. 3
	novel splice site change 1	5 / 0	5 / 0	7 / 0	3 / 0	9 / 0	7 / 0	7 / 0	5 / 1	6 / n.a. 3
	novel coding stop (gained/lost) 1	0 / 0	0 / 0	0 / 0	0 / 0	0 / 0	0 / 0	0 / 0	2 / 1	0 / n.a. 3
	novel coding frameshift 1	1 / 0	0 / 0	3 / 0	0 / 0	1 / 0	0 / 0	2 / 0	2 / 0	1 / n.a. 3
	1 before / after fitering and ranking
	2 after filtering duplicate reads and multiple genomic mapping
	3 not applicable
	Average enrichment is 1500 fold
